# Supplementary material for: Sound Categories: Category Formation and Evidence-Based Taxonomies
Source: Front Psychol. 2018 Jul 30;9:1277. doi: 10.3389/fpsyg.2018.01277 (PMC6077929; doi:10.3389/fpsyg.2018.01277)
Supplement: Supplementary file 1 [file Table_1.XLSX]

## Sheet: Sheet1
Soundscape
	Advert	Construction_2	Ice_2	Singing_1
	Agriculture	Crowd	Industry_1	Singing_2
	Alarm_1	Cutlery	Industry_2	Sneeze
	Alarm_2	Dog_1	Laughter_1	Thunder_1
	Announcement_1	Dog_2	Laughter_2	Thunder_2
	Announcement_2	Domestic_1	Marine_1	Toilet
	Bell_1	Domestic_2	Marine_2	Vendor
	Bell_2	Drawer	Neon_light	Ventilation_1
	Bike_1	Fireworks_1	Phone	Ventilation_2
	Bike_2	Fireworks_2	Piano_1	Water_1
	Chair	Footsteps_1	Piano_2	Water_2
	Children	Footsteps_2	Rail_1	Wildlife_1
	Clock_chime_1	Frying	Rail_2	Wildlife_2
	Clock_chime_2	Helicopter	Road_1	Wind_1
	Construction_1	Ice_1	Road_2	Wind_2
Nature
	Ambient	Fire	Rain	Water
	Birds	Forest	Splash	Wave
	Cat	Horse	Thunder	Wind
	Dog
Manmade
	Alarm	Cutlery	Helicopter	Toilet
	Can opening	Fireworks	Neon light	Train
	Clock chime	Footsteps	Road	Ventilation
	Construction
Supplementary Table 1: Sounds used in top and middle level experiments. In the case of nature and manmade sounds, five exemplars of each were used.
