# Supplementary material for: Sound Categories: Category Formation and Evidence-Based Taxonomies
Source: Front Psychol. 2018 Jul 30;9:1277. doi: 10.3389/fpsyg.2018.01277 (PMC6077929; doi:10.3389/fpsyg.2018.01277)
Supplement: Supplementary file 2 [file Table_2.XLSX]

## Sheet: Sheet1
	Category name	Synonyms
Soundscape	Outside	Outdoors
	Inside	Interior
	People	Human
	Chimes	Bells
	Household	Home	Domestic	House
	Nature	Background	Environment
	Heavy	Busy
	Humming	Droning
Nature	Creepy	Eerie
	Water	Liquid
	Gas	Air
	Manmade	Artificial
	Thunder	Noise
	Animals	Pets
	Environment	Background	Nature
	Wind	Storm
Manmade	House	Household	Domestic	Home
	Daily	Everyday
	Soft	Quiet	Subtle
	Water	Liquid
	Ringing	Buzzing	Humming
	Light	Gentle
	Droning	Dark	Dull
	Thud	Bang
	Construction	Building
	Sharp	Harsh
	Rhythmic	Melodic	Musical
Dogs	Aggressive	Violent
	Large	Big
	Medium	Average
	Standard	Normal
	Short	Small
	Howling	Crying
	Frightened	Scared
	Strained	Stressed
	Alert	Warning
	Woof	Bark
	Excited	Happy
	Unsettled	Anxious
Engines	Low	Soft	Smooth	Quiet	Silent	Calm
	Bass	Deep
	Rapid	Quick	Fast
	Vehicle	Car
	Jarring	Grating	Harsh
	Large	Big
	Average	Regular
	Piercing	Loud
	Bus	Transport
	Engine	Train
Supplementary Table 2: Data within categories with names which were judged to be synonyms were summed and given the indicated category name.
