# Supplementary material for: Sound Categories: Category Formation and Evidence-Based Taxonomies
Source: Front Psychol. 2018 Jul 30;9:1277. doi: 10.3389/fpsyg.2018.01277 (PMC6077929; doi:10.3389/fpsyg.2018.01277)
Supplement: Supplementary file 3 [file Table_3.XLSX]

## Sheet: Sheet1
	Soundscape		Nature		Manmade		Dogs		Engines
Dims.	%	Cum. %	%	Cum. %	%	Cum. %	%	Cum. %	%	Cum. %
1	18.8	18.8	28.2	28.2	24.7	24.7	27.4	27.4	17.6	17.6
2	16.6	35.4	18.9	47.1	18.4	43.1	23.1	50.5	16.2	33.8
3	10.4	45.9	11.9	59	15	58.1	11.7	62.2	7.1	40.9
4	8.4	54.3	7.6	66.7	11.1	69.2	5.7	67.9	5.7	46.6
5	5.9	60.2	5.8	72.5	7.8	77	3.4	71.2	5.3	51.8
6	5.7	65.8	3.8	76.2	5.7	82.7	3.1	74.3	4.3	56.1
7	3.4	69.3	2.2	78.5	4.2	86.9	2.6	76.9	3.7	59.8
8	2.9	72.2	2.1	80.5	3.3	90.2	2.2	79.1	3.2	63
9	2.7	74.9	1.6	82.2			2	81.2	2.9	65.9
10	2.2	77.1							2.7	68.6
11	2	79.1
Supplementary Table 3: Variance explained by the dimensions retained during correpondence analysis of each contingency table
