# Supplementary material for: Sound Categories: Category Formation and Evidence-Based Taxonomies
Source: Front Psychol. 2018 Jul 30;9:1277. doi: 10.3389/fpsyg.2018.01277 (PMC6077929; doi:10.3389/fpsyg.2018.01277)
Supplement: Supplementary file 4 [file Table_4.XLSX]

## Sheet: Sheet1
		Internal %	Global %	Internal Freq	Global Freq	p	v Test
Category 1	people *	39.4777	11.8487	257	357	<0.001	22.1093
	music	9.67742	4.01593	63	121	<0.001	7.43841
	vocal	2.45776	0.531032	16	16	<0.001	6.60786
	entertainment	2.76498	0.66379	18	20	<0.001	6.35203
	chatter	1.5361	0.331895	10	10	<0.001	5.0597
	changes	1.38249	0.331895	9	10	<0.001	4.31626
	harmony	1.38249	0.331895	9	10	<0.001	4.31626
	social	1.38249	0.365085	9	11	<0.001	3.97449
	alive	1.38249	0.365085	9	11	<0.001	3.97449
	enjoying	1.22888	0.398274	8	12	0.00196223	3.09589
	marine	1.07527	0.331895	7	10	0.00276581	2.99263
	species	1.38249	0.531032	9	16	0.00509631	2.80088
	pleasant	1.22888	0.464653	8	14	0.00785352	2.6583
	events	0.921659	0.298706	6	9	0.00915253	2.6063
	relaxing	0.768049	0.265516	5	8	0.028952	2.18414
Category 2	manmade *	5.5145	3.35214	97	101	<0.001	8.75657
	industrial	4.37749	2.58878	77	78	<0.001	8.43345
	household	6.87891	4.81248	121	145	<0.001	6.5311
	transport	3.58158	2.32327	63	70	<0.001	5.76457
	machines	1.87607	1.09525	33	33	<0.001	5.51885
	everyday	5.7419	4.1155	101	124	<0.001	5.47667
	alarms	2.50142	1.55991	44	47	<0.001	5.30794
	mechanical	2.55827	1.65948	45	50	<0.001	4.79994
	objects	3.63843	2.5224	64	76	<0.001	4.7658
	inanimate	1.42126	0.829738	25	25	<0.001	4.69464
	machinery	1.02331	0.597411	18	18	<0.001	3.84678
	commercial	1.02331	0.597411	18	18	<0.001	3.84678
	percussive	0.966458	0.564222	17	17	<0.001	3.71175
	work	0.966458	0.564222	17	17	<0.001	3.71175
	loud	2.04662	1.42715	36	43	0.000661478	3.40507
	movement	0.682206	0.398274	12	12	0.00308621	2.95902
	repetitive	1.47811	1.02887	26	31	0.00449692	2.84102
	inside	2.10347	1.55991	37	47	0.00522004	2.79313
	vehicle	0.625355	0.365085	11	11	0.00530022	2.7882
	clicks	0.625355	0.365085	11	11	0.00530022	2.7882
	dynamic	0.511654	0.298706	9	9	0.0156215	2.41764
	anom	0.511654	0.298706	9	9	0.0156215	2.41764
	metal	0.852757	0.564222	15	17	0.0171931	2.38255
	notifications	0.852757	0.564222	15	17	0.0171931	2.38255
	travel	1.13701	0.796548	20	24	0.0174441	2.37721
	technology	0.454804	0.265516	8	8	0.026809	2.21429
	electronic	0.909608	0.630601	16	19	0.0322728	2.14102
	crackling	1.47811	1.12844	26	34	0.0430726	2.02301
	places	0.568505	0.365085	10	11	0.047102	1.98538
Category 3	nature *	38.806	10.4215	234	314	<0.001	22.4474
	animals	6.30182	1.82542	38	55	<0.001	7.83911
	weather	4.97512	1.2612	30	38	<0.001	7.72181
	outside	10.7794	4.94524	65	149	<0.001	6.65253
	wild	1.99005	0.630601	12	19	<0.001	3.90558
	elements	1.3267	0.331895	8	10	<0.001	3.78846
	water	1.49254	0.66379	9	20	<0.001	2.33413
	roar	1.16086	0.497843	7	15	<0.001	2.09996
Category 4	household *	11.3445	4.81248	108	145	<0.001	10.804
	objects	5.2521	2.5224	50	76	<0.001	6.08453
	alarms	3.36134	1.55991	32	47	<0.001	5.02853
	inside	3.36134	1.55991	32	47	<0.001	5.02853
	manmade	5.56723	3.35214	53	101	<0.001	4.32472
	effects	2.83613	1.46034	27	44	<0.001	3.94331
	crackling	2.20588	1.12844	21	34	0.000518674	3.47092
	electronic	1.36555	0.630601	13	19	0.00206861	3.0802
	everyday	5.77731	4.1155	55	124	0.00315584	2.95214
	technology	0.735294	0.265516	7	8	0.00359174	2.91196
	passage_of_time	0.52521	0.165948	5	5	0.00625305	2.73421
	percussive	1.15546	0.564222	11	17	0.00992745	2.57835
	loud	2.31092	1.42715	22	43	0.0112178	2.53584
	dinging	0.735294	0.331895	7	10	0.0285022	2.1903
	short	1.89076	1.19482	18	36	0.0315241	2.15039
	notifications	1.05042	0.564222	10	17	0.0366235	2.08994
	clutter	0.840336	0.431464	8	13	0.0496647	1.96284
Category 5	industrial *	8.17844	2.58878	66	78	<0.001	10.7405
	transport	6.44362	2.32327	52	70	<0.001	8.2709
	work	1.85874	0.564222	15	17	<0.001	5.08563
	metal	1.73482	0.564222	14	17	<0.001	4.55514
	machinery	1.73482	0.597411	14	18	<0.001	4.29128
	machines	2.60223	1.09525	21	33	<0.001	4.28977
	places	1.23916	0.365085	10	11	<0.001	4.17016
	humming	2.60223	1.12844	21	34	<0.001	4.13745
	travel	1.98265	0.796548	16	24	<0.001	3.90315
	industry	1.48699	0.531032	12	16	<0.001	3.78671
	inanimate	1.98265	0.829738	16	25	<0.001	3.72061
	mechanical	3.22181	1.65948	26	50	<0.001	3.68042
	manmade	5.45229	3.35214	44	101	<0.001	3.60055
	vehicle	1.11524	0.365085	9	11	<0.001	3.5163
	heavy	2.23048	1.06206	18	32	0.000757526	3.36787
	movement	1.11524	0.398274	9	12	0.00133441	3.20848
	construction	0.619579	0.165948	5	5	0.00273182	2.99641
	everyday	5.70012	4.1155	46	124	0.0131778	2.47893
	commercial	1.23916	0.597411	10	18	0.0179366	2.36693
	clicks	0.86741	0.365085	7	11	0.0223643	2.28412
	dynamic	0.743494	0.298706	6	9	0.0282645	2.1936
	anom	0.743494	0.298706	6	9	0.0282645	2.1936
	continuous	1.23916	0.630601	10	19	0.0289351	2.18437
	repetitive	1.73482	1.02887	14	31	0.0411802	2.04171
Category 6	people	46.8889	11.8487	211	357	<0.001	21.171
	vocal *	2.66667	0.531032	12	16	<0.001	5.18013
	social	2	0.365085	9	11	<0.001	4.68054
	chatter	1.77778	0.331895	8	10	<0.001	4.31491
	alive	1.77778	0.365085	8	11	<0.001	4.05139
	entertainment	2.22222	0.66379	10	20	<0.001	3.50785
	changes	1.33333	0.331895	6	10	0.00264325	3.00644
	species	1.55556	0.531032	7	16	0.0106441	2.55417
	marine	1.11111	0.331895	5	10	0.0191385	2.34282
	harmony	1.11111	0.331895	5	10	0.0191385	2.34282
Category 7	music *	26.8657	4.01593	54	121	<0.001	12.0823
	people	22.8856	11.8487	46	357	<0.001	4.48652
	entertainment	3.9801	0.66379	8	20	<0.001	4.09145
	pleasant	2.48756	0.464653	5	14	0.00306335	2.96131
	events	1.99005	0.298706	4	9	0.00371268	2.9016
	harmony	1.99005	0.331895	4	10	0.0058671	2.75512
	enjoying	1.99005	0.398274	4	12	0.0124377	2.49948
	relaxing	1.49254	0.265516	3	8	0.0255035	2.23369
	vocal	1.99005	0.531032	4	16	0.0370442	2.08528
	changes	1.49254	0.331895	3	10	0.0494839	1.9644
Category 8	alarms *	8.57143	1.55991	30	47	<0.001	8.47057
	music	10.2857	4.01593	36	121	<0.001	5.41987
	technology	2	0.265516	7	8	<0.001	4.6168
	electronic	2.85714	0.630601	10	19	<0.001	4.19074
	passage_of_time	1.42857	0.165948	5	5	<0.001	4.1004
	chimes	4.28571	1.36077	15	41	<0.001	4.04634
	objects	5.42857	2.5224	19	76	0.00153532	3.16792
	household	8.57143	4.81248	30	145	0.00178313	3.12416
	notifications	2	0.564222	7	17	0.00370493	2.90225
	dinging	1.42857	0.331895	5	10	0.00630809	2.73132
	effects	3.42857	1.46034	12	44	0.00660321	2.71622
	tinkle	2.57143	0.995685	9	30	0.0107109	2.55199
	loud	3.14286	1.42715	11	43	0.0163419	2.40119
	ringtone	0.571429	0.066379	2	2	0.0269196	2.21268
	inanimate	2	0.829738	7	25	0.0402956	2.05071
	manmade	5.42857	3.35214	19	101	0.0420795	2.03273
Category 9	household	12.9568	4.81248	78	145	<0.001	9.21237
	crackling	3.32226	1.12844	20	34	<0.001	4.84501
	objects *	5.1495	2.5224	31	76	<0.001	4.10111
	inside	3.65449	1.55991	22	47	<0.001	4.0399
	manmade	5.64784	3.35214	34	101	0.00143853	3.18681
	action	1.16279	0.398274	7	12	0.00761462	2.6687
	life	1.49502	0.597411	9	18	0.0082173	2.64301
	everyday	6.14618	4.1155	37	124	0.00978545	2.58332
	clutter	1.16279	0.431464	7	13	0.0136879	2.46535
	bang	0.830565	0.265516	5	8	0.0205244	2.31662
	percussive	1.3289	0.564222	8	17	0.0213173	2.30232
	transient	1.3289	0.597411	8	18	0.0317972	2.14695
	commercial	1.3289	0.597411	8	18	0.0317972	2.14695
	short	2.15947	1.19482	13	36	0.0349496	2.10894
	effects	2.49169	1.46034	15	44	0.0387611	2.06671
Category 10	transport *	11.0375	2.32327	50	70	<0.001	10.6853
	vehicle	1.98675	0.365085	9	11	<0.001	4.66858
	movement	1.98675	0.398274	9	12	<0.001	4.40617
	travel	2.86976	0.796548	13	24	<0.001	4.29665
	machines	2.86976	1.09525	13	33	0.00108051	3.26868
	metal	1.766	0.564222	8	17	0.00341234	2.92792
	industrial	4.63576	2.58878	21	78	0.00845202	2.63346
	industry	1.54525	0.531032	7	16	0.0110564	2.54091
	inanimate	1.98675	0.829738	9	25	0.0156777	2.41633
	everyday	6.18102	4.1155	28	124	0.0292588	2.17998
	places	1.10375	0.365085	5	11	0.0317176	2.14795
Category 11	animals *	18.8119	1.82542	38	55	<0.001	11.9877
	nature	29.703	10.4215	60	314	<0.001	7.85778
	outside	13.3663	4.94524	27	149	<0.001	4.75595
	communication	1.9802	0.298706	4	9	0.00378242	2.89576
	species	1.9802	0.531032	4	16	0.037669	2.07844
Category 12	industrial	12.7119	2.58878	45	78	<0.001	9.85447
	machinery *	3.67232	0.597411	13	18	<0.001	5.80204
	work	2.82486	0.564222	10	17	<0.001	4.46318
	mechanical	5.08475	1.65948	18	50	<0.001	4.37274
	manmade	7.9096	3.35214	28	101	<0.001	4.35369
	humming	3.9548	1.12844	14	34	<0.001	4.23657
	construction	1.41243	0.165948	5	5	<0.001	4.08716
	places	1.41243	0.365085	5	11	0.0110115	2.54233
	loud	3.10734	1.42715	11	43	0.0177835	2.37009
	heavy	2.54237	1.06206	9	32	0.0183192	2.3591
	metal	1.69492	0.564222	6	17	0.020133	2.32386
	annoying	1.9774	0.730169	7	22	0.0206467	2.31438
	continuous	1.69492	0.630601	6	19	0.0360229	2.09667
	inanimate	1.9774	0.829738	7	25	0.0426927	2.0267
	repetitive	2.25989	1.02887	8	31	0.0463262	1.99241
Category 13	nature	43.3915	10.4215	174	314	<0.001	19.2706
	weather *	7.4813	1.2612	30	38	<0.001	9.12676
	elements	1.99501	0.331895	8	10	<0.001	4.50907
	outside	9.47631	4.94524	38	149	<0.001	4.01504
	water	2.24439	0.66379	9	20	0.00103811	3.27999
	wild	1.99501	0.630601	8	19	0.00363372	2.90832
	peaceful	1.74564	0.531032	7	16	0.00544895	2.77922
	swishing	0.997506	0.232327	4	7	0.0155387	2.41957
	short	2.49377	1.19482	10	36	0.0317565	2.14746
Supplementary Table 4: Representation of descriptive words for each soundscape category. Category names are indicated by an asterix.
