# Supplementary material for: Sound Categories: Category Formation and Evidence-Based Taxonomies
Source: Front Psychol. 2018 Jul 30;9:1277. doi: 10.3389/fpsyg.2018.01277 (PMC6077929; doi:10.3389/fpsyg.2018.01277)
Supplement: Supplementary file 5 [file Table_5.XLSX]

## Sheet: Sheet1
		Internal %	Global %	Internal Freq	Global Freq	p	v Test
Category 1	animals*	66.5556	21.3871	599	626	<0.001	Inf
	mammals	3.22222	0.990776	29	29	<0.001	7.93872
	farm	2.88889	1.1616	26	34	<0.001	5.35001
	birds	3.22222	1.36659	29	40	<0.001	5.31163
	earth	1.77778	0.717458	16	21	<0.001	4.08441
	annoying	2.11111	0.922446	19	27	<0.001	4.06429
	whistle	1.44444	0.546635	13	16	<0.001	3.92801
	high_pitch	0.777778	0.239153	7	7	0.000511362	3.47473
	bark	0.666667	0.204988	6	6	0.00167079	3.14326
	low_pitch	0.777778	0.273317	7	8	0.0029962	2.96813
	non_mammals	0.444444	0.136659	4	4	0.0177951	2.36985
	playful	0	0.375811	0	11	0.0348447	-2.11016
	crash	0.333333	0.922446	3	27	0.0325136	-2.13804
	bubbly	0	0.409976	0	12	0.0240902	-2.25569
	calm	0	0.409976	0	12	0.0240902	-2.25569
	anthropogenic	0.111111	0.649129	1	19	0.0172248	-2.38187
	harsh	0	0.444141	0	13	0.0166524	-2.39429
	whoosh	0	0.444141	0	13	0.0166524	-2.39429
	creepy	0.333333	1.02494	3	30	0.0144191	-2.44665
	rough_weather	0	0.478305	0	14	0.0115092	-2.52684
	forest	1.33333	2.49402	12	73	0.00748712	-2.67436
	relaxing	0	0.546635	0	16	0.00549524	-2.77647
	roar	0	0.546635	0	16	0.00549524	-2.77647
	sleeping	0	0.546635	0	16	0.00549524	-2.77647
	wet	0	0.854117	0	25	<0.001	-3.72432
	ambient	0.333333	1.60574	3	47	<0.001	-3.90497
	rain	0	0.990776	0	29	<0.001	-4.08374
	elements	0	1.1616	0	34	<0.001	-4.49698
	manmade	0.111111	1.46908	1	43	<0.001	-4.56862
	fire	0	1.7424	0	51	<0.001	-5.70026
	wind	0.333333	2.83567	3	83	<0.001	-6.17534
	weather	0	7.27708	0	213	<0.001	-12.526
	environment	1.88889	12.0943	17	354	<0.001	-12.8001
	water	0.111111	16.0232	1	469	<0.001	-19.0813
Category 2	water*	59.2593	16.0232	400	469	<0.001	32.2968
	playful	1.62963	0.375811	11	11	<0.001	5.2146
	bubbly	1.62963	0.409976	11	12	<0.001	4.78044
	relaxing	1.92593	0.546635	13	16	<0.001	4.69802
	wet	2.22222	0.854117	15	25	<0.001	3.79275
	manmade	2.81481	1.46908	19	43	0.00328301	2.93992
	processed	0.888889	0.273317	6	8	0.00535436	2.7849
	mild	1.18519	0.444141	8	13	0.00645734	2.72361
	anthropogenic	1.48148	0.649129	10	19	0.00941221	2.59671
	ambivalent	1.48148	0.649129	10	19	0.00941221	2.59671
	machine	1.03704	0.409976	7	12	0.0177277	2.37126
	fades_in_and_out	0.740741	0.273317	5	8	0.0384059	2.0705
	unnerving	0	0.51247	0	15	0.0387728	-2.06659
	dense	0	0.51247	0	15	0.0387728	-2.06659
	constant	0.148148	0.785787	1	23	0.0373317	-2.08212
	whistle	0	0.546635	0	16	0.0297853	-2.17293
	annoying	0.148148	0.922446	1	27	0.0149428	-2.43376
	thunder	0.296296	1.26409	2	37	0.00846095	-2.6331
	earth	0	0.717458	0	21	0.00795608	-2.65393
	gas	0	0.819952	0	24	0.00359895	-2.91133
	camping	0	0.854117	0	25	0.00276213	-2.99304
	mammals	0	0.990776	0	29	0.000957331	-3.30278
	fire	0.296296	1.7424	2	51	<0.001	-3.55879
	elements	0	1.1616	0	34	<0.001	-3.65821
	farm	0	1.1616	0	34	<0.001	-3.65821
	birds	0	1.36659	0	40	<0.001	-4.04871
	ambient	0	1.60574	0	47	<0.001	-4.46611
	environment	6.81481	12.0943	46	354	<0.001	-4.98379
	forest	0.148148	2.49402	1	73	<0.001	-5.22391
	wind	0.148148	2.83567	1	83	<0.001	-5.68177
	weather	1.48148	7.27708	10	213	<0.001	-7.48794
	animals	0	21.3871	0	626	<0.001	-19.1995
Category 3	weather	15.0148	7.27708	203	213	<0.001	16.0666
	nature*	21.5237	12.0943	291	354	<0.001	14.8229
	wind	5.8432	2.83567	79	83	<0.001	9.69398
	fire	3.62426	1.7424	49	51	<0.001	7.66471
	elements	2.51479	1.1616	34	34	<0.001	6.87323
	ambient	3.25444	1.60574	44	47	<0.001	6.86545
	forest	4.43787	2.49402	60	73	<0.001	6.29482
	rough_weather	1.0355	0.478305	14	14	<0.001	4.11443
	harsh	0.961538	0.444141	13	13	<0.001	3.93136
	whoosh	0.961538	0.444141	13	13	<0.001	3.93136
	dense	1.0355	0.51247	14	15	<0.001	3.58848
	gas	1.47929	0.819952	20	24	<0.001	3.54595
	thunder	2.07101	1.26409	28	37	<0.001	3.49648
	roar	1.0355	0.546635	14	16	0.00152364	3.17014
	bad_sleeping	0.591716	0.273317	8	8	0.00409835	2.87049
	camping	1.40533	0.854117	19	25	0.00462548	2.83202
	sleeping	0.961538	0.546635	13	16	0.00898587	2.61259
	constant	1.2574	0.785787	17	23	0.0128977	2.48658
	creepy	1.55325	1.02494	21	30	0.0140485	2.45602
	rustle	0.887574	0.51247	12	15	0.0160987	2.40667
	unnerving	0.887574	0.51247	12	15	0.0160987	2.40667
	scary	0.443787	0.204988	6	6	0.0193088	2.33951
	urban	0.443787	0.204988	6	6	0.0193088	2.33951
	rain	1.47929	0.990776	20	29	0.0218529	2.29292
	lighting	0.369822	0.170823	5	5	0.041886	2.03465
	outdoor	0.369822	0.170823	5	5	0.041886	2.03465
	synths	0.369822	0.170823	5	5	0.041886	2.03465
	bark	0	0.204988	0	6	0.0483352	-1.97441
	relaxing	0.221893	0.546635	3	16	0.0446225	-2.0082
	whistle	0.221893	0.546635	3	16	0.0446225	-2.0082
	high_pitch	0	0.239153	0	7	0.025963	-2.22677
	birds	0.813609	1.36659	11	40	0.0235947	-2.26366
	bubbly	0.0739645	0.409976	1	12	0.0131455	-2.4798
	farm	0.591716	1.1616	8	34	0.0107131	-2.55192
	playful	0	0.375811	0	11	0.00215495	-3.068
	mammals	0	0.990776	0	29	<0.001	-5.55489
	water	5.02959	16.0232	68	469	<0.001	-15.744
	animals	1.99704	21.3871	27	626	<0.001	-26.0345
Category 4	environment*	27.7696	12.0943	188	354	<0.001	13.1446
	fire	7.0901	1.7424	48	51	<0.001	10.8683
	forest	8.86263	2.49402	60	73	<0.001	10.7366
	ambient	5.76071	1.60574	39	47	<0.001	8.63112
	camping	2.8065	0.854117	19	25	<0.001	5.42908
	manmade	2.95421	1.46908	20	43	0.00115804	3.24902
	lighting	0.738552	0.170823	5	5	0.00130893	3.21402
	outdoor	0.738552	0.170823	5	5	0.00130893	3.21402
	synths	0.738552	0.170823	5	5	0.00130893	3.21402
	elements	2.36337	1.1616	16	34	0.00351419	2.91877
	rustle	1.32939	0.51247	9	15	0.00460314	2.83357
	urban	0.738552	0.204988	5	6	0.00634842	2.72922
	whoosh	1.18168	0.444141	8	13	0.00658799	2.71698
	creepy	2.06795	1.02494	14	30	0.00745782	2.67568
	harsh	1.03397	0.444141	7	13	0.0313876	2.15212
	bad_sleeping	0.738552	0.273317	5	8	0.0388989	2.06525
	rough_weather	0	0.478305	0	14	0.0498414	-1.96132
	wet	0	0.854117	0	25	0.00270113	-2.99985
	mammals	0	0.990776	0	29	0.000932829	-3.31004
	weather	0.738552	7.27708	5	213	<0.001	-8.81637
	animals	3.98818	21.3871	27	626	<0.001	-14.1976
	water	0.590842	16.0232	4	469	<0.001	-15.1703
Category 5	weather*	29.3333	7.27708	198	213	<0.001	22.9203
	wind	9.03704	2.83567	61	83	<0.001	9.79641
	rough_weather	2.07407	0.478305	14	14	<0.001	5.98473
	gas	2.22222	0.819952	15	24	<0.001	3.95821
	elements	2.66667	1.1616	18	34	<0.001	3.64081
	roar	1.48148	0.546635	10	16	0.00161865	3.15252
	sleeping	1.48148	0.546635	10	16	0.00161865	3.15252
	rain	2.07407	0.990776	14	29	0.00487793	2.81499
	environment	15.2593	12.0943	103	354	0.00591413	2.7525
	aggressive	1.62963	0.785787	11	23	0.0154731	2.42111
	dense	1.18519	0.51247	8	15	0.0206872	2.31365
	crash	1.77778	0.922446	12	27	0.0221911	2.28708
	thunder	2.22222	1.26409	15	37	0.0255684	2.2327
	constant	1.48148	0.785787	10	23	0.0472171	1.98435
	ambient	0.740741	1.60574	5	47	0.0490593	-1.96808
	manmade	0.444444	1.46908	3	43	0.0103697	-2.56325
	earth	0	0.717458	0	21	0.00795608	-2.65393
	camping	0	0.854117	0	25	0.00276213	-2.99304
	mammals	0	0.990776	0	29	0.000957331	-3.30278
	farm	0	1.1616	0	34	<0.001	-3.65821
	birds	0	1.36659	0	40	<0.001	-4.04871
	fire	0.148148	1.7424	1	51	<0.001	-4.07763
	water	9.48148	16.0232	64	469	<0.001	-5.46913
	forest	0	2.49402	0	73	<0.001	-5.78109
	animals	0	21.3871	0	626	<0.001	-19.1995
Category 6	animals	72.7407	21.3871	491	626	<0.001	34.9627
	mammals*	4.2963	0.990776	29	29	<0.001	8.93239
	earth	2.22222	0.717458	15	21	<0.001	4.51318
	farm	2.96296	1.1616	20	34	<0.001	4.34576
	high_pitch	1.03704	0.239153	7	7	<0.001	3.98413
	annoying	2.37037	0.922446	16	27	<0.001	3.87814
	bark	0.888889	0.204988	6	6	<0.001	3.61903
	low_pitch	1.03704	0.273317	7	8	<0.001	3.51889
	whistle	1.33333	0.546635	9	16	0.0082093	2.64334
	effects	0.148148	0.751623	1	22	0.0467646	-1.98843
	rustle	0	0.51247	0	15	0.0387728	-2.06659
	unnerving	0	0.51247	0	15	0.0387728	-2.06659
	creepy	0.296296	1.02494	2	30	0.0368194	-2.08776
	relaxing	0	0.546635	0	16	0.0297853	-2.17293
	roar	0	0.546635	0	16	0.0297853	-2.17293
	sleeping	0	0.546635	0	16	0.0297853	-2.17293
	crash	0.148148	0.922446	1	27	0.0149428	-2.43376
	ambivalent	0	0.649129	0	19	0.0134945	-2.47045
	gas	0	0.819952	0	24	0.00359895	-2.91133
	wet	0	0.854117	0	25	0.00276213	-2.99304
	camping	0	0.854117	0	25	0.00276213	-2.99304
	rain	0	0.990776	0	29	0.000957331	-3.30278
	birds	0.148148	1.36659	1	40	0.000679828	-3.39759
	elements	0	1.1616	0	34	<0.001	-3.65821
	manmade	0	1.46908	0	43	<0.001	-4.23205
	ambient	0	1.60574	0	47	<0.001	-4.46611
	fire	0	1.7424	0	51	<0.001	-4.68976
	wind	0.296296	2.83567	2	83	<0.001	-5.22233
	forest	0	2.49402	0	73	<0.001	-5.78109
	weather	0	7.27708	0	213	<0.001	-10.4892
	environment	0.592593	12.0943	4	354	<0.001	-12.6677
	water	0	16.0232	0	469	<0.001	-16.2533
Category 7	birds*	12.4444	1.36659	28	40	<0.001	9.86057
	animals	48	21.3871	108	626	<0.001	9.21046
	non_mammals	1.77778	0.136659	4	4	<0.001	3.98273
	forest	5.33333	2.49402	12	73	0.0172731	2.38084
	camping	2.66667	0.854117	6	25	0.0197312	2.33142
	fire	0	1.7424	0	51	0.0326196	-2.13673
	wind	0.444444	2.83567	1	83	0.0192716	-2.34024
	environment	5.77778	12.0943	13	354	0.00164841	-3.1472
	weather	0	7.27708	0	213	<0.001	-5.4884
	water	0.444444	16.0232	1	469	<0.001	-8.2598
Category 8	environment	33.8889	12.0943	122	354	<0.001	11.7838
	forest*	13.6111	2.49402	49	73	<0.001	11.0592
	ambient	7.22222	1.60574	26	47	<0.001	7.03164
	outdoor	1.38889	0.170823	5	5	<0.001	4.0336
	camping	2.77778	0.854117	10	25	0.000828248	3.34318
	rustle	1.66667	0.51247	6	15	0.0125641	2.49589
	wilderness	1.66667	0.51247	6	15	0.0125641	2.49589
	birds	3.05556	1.36659	11	40	0.0140123	2.45695
	synths	0.833333	0.170823	3	5	0.0305037	2.16349
	rain	0	0.990776	0	29	0.0436128	-2.01779
	mammals	0	0.990776	0	29	0.0436128	-2.01779
	waves	0	1.0591	0	31	0.0334487	-2.12666
	wind	0	2.83567	0	83	<0.001	-4.16249
	weather	0.833333	7.27708	3	213	<0.001	-5.93963
	pets	7.5	21.3871	27	626	<0.001	-7.4776
	water	0.277778	16.0232	1	469	<0.001	-10.9344
Category 9	ambient*	10.8696	1.60574	10	47	<0.001	4.72648
	manmade	9.78261	1.46908	9	43	<0.001	4.42944
	nonnature	2.17391	0.0683293	2	2	0.00195507	3.09697
	drones	2.17391	0.0683293	2	2	0.00195507	3.09697
	white	2.17391	0.0683293	2	2	0.00195507	3.09697
	suspense	2.17391	0.0683293	2	2	0.00195507	3.09697
	synths	2.17391	0.170823	2	5	0.0183748	2.35798
	creepy	4.34783	1.02494	4	30	0.0267931	2.21452
	scary	2.17391	0.204988	2	6	0.0270009	2.21151
	urban	2.17391	0.204988	2	6	0.0270009	2.21151
	bad_sleeping	2.17391	0.273317	2	8	0.0483769	1.97404
	weather	1.08696	7.27708	1	213	0.0144659	-2.44548
	water	0	16.0232	0	469	<0.001	-5.2414
	pets	0	21.3871	0	626	<0.001	-6.28582
Category 10	fire*	19.1111	1.7424	43	51	<0.001	13.492
	lighting	2.22222	0.170823	5	5	<0.001	4.55855
	environment	22.2222	12.0943	50	354	<0.001	4.38186
	camping	4	0.854117	9	25	<0.001	3.86778
	elements	4.44444	1.1616	10	34	<0.001	3.61661
	harsh	2.22222	0.444141	5	13	0.00396003	2.88133
	anthropogenic	2.22222	0.649129	5	19	0.0244349	2.25022
	whoosh	1.77778	0.444141	4	13	0.0279425	2.19809
	wind	5.33333	2.83567	12	83	0.045913	1.99619
	creepy	2.66667	1.02494	6	30	0.0479249	1.97803
	weather	0.444444	7.27708	1	213	<0.001	-4.93026
	water	1.33333	16.0232	3	469	<0.001	-7.51823
	pets	0	21.3871	0	626	<0.001	-10.3312
Supplementary Table 5: Representation of descriptive words for each nature sound category. Category names are indicated by an asterix.
