# Supplementary material for: Sound Categories: Category Formation and Evidence-Based Taxonomies
Source: Front Psychol. 2018 Jul 30;9:1277. doi: 10.3389/fpsyg.2018.01277 (PMC6077929; doi:10.3389/fpsyg.2018.01277)
Supplement: Supplementary file 6 [file Table_6.XLSX]

## Sheet: Sheet1
		Internal %	Global %	Internal Freq	Global Freq	p	v Test
Category 1	transport	17.5565	10.8606	342	342	<0.001	18.6032
	outside*	7.95688	5.01747	155	158	<0.001	11.2141
	vehicles	3.8501	2.38171	75	75	<0.001	8.1902
	background	2.5154	1.55605	49	49	<0.001	6.47423
	construction	3.59343	2.38171	70	75	<0.001	6.2076
	industrial	4.8768	3.42966	95	108	<0.001	6.02679
	droning	2.10472	1.302	41	41	<0.001	5.85498
	travel	2.3614	1.49254	46	47	<0.001	5.77303
	people	1.54004	0.952683	30	30	<0.001	4.88882
	mechanical	1.43737	0.889171	28	28	<0.001	4.69386
	technology	1.43737	0.889171	28	28	<0.001	4.69386
	ringing	4.77413	3.6202	93	114	<0.001	4.52553
	fireworks	1.28337	0.793903	25	25	<0.001	4.38683
	whirring	1.23203	0.762147	24	24	<0.001	4.2801
	lighting	1.23203	0.762147	24	24	<0.001	4.2801
	work	3.18275	2.3182	62	73	<0.001	4.22985
	machine	1.12936	0.698634	22	22	<0.001	4.05915
	environmental	1.02669	0.635122	20	20	<0.001	3.82693
	natural	1.02669	0.635122	20	20	<0.001	3.82693
	soft	2.5154	1.87361	49	59	0.000639774	3.41417
	irregular	0.821355	0.508098	16	16	0.000898345	3.32057
	road	0.770021	0.476342	15	15	0.0014565	3.18321
	dragging	0.564682	0.349317	11	11	0.0100443	2.5743
	automotive	0.513347	0.317561	10	10	0.0162688	2.40283
	electric	0.513347	0.317561	10	10	0.0162688	2.40283
	night	0.513347	0.317561	10	10	0.0162688	2.40283
	noise	3.08008	2.54049	60	80	0.0169487	2.38782
	thud	1.38604	1.04795	27	33	0.0227084	2.27831
	up_and_down	0.0513347	0.222293	1	7	0.0288214	-2.18592
	people	0.770021	1.14322	15	36	0.0213393	-2.30193
	singletone	0	0.158781	0	5	0.0160561	-2.40764
	attention	0	0.158781	0	5	0.0160561	-2.40764
	acute	0.205339	0.476342	4	15	0.0120752	-2.50994
	indoor	0.821355	1.302	16	41	0.00478323	-2.82128
	restaurant	0.256674	0.635122	5	20	0.00174465	-3.13057
	clangs	0	0.254049	0	8	0.000882493	-3.32553
	clattering	0	0.317561	0	10	<0.001	-3.83174
	chiming	0	0.381073	0	12	<0.001	-4.28458
	clink	0.205339	0.762147	4	24	<0.001	-4.34714
	daily	0.616016	1.65132	12	52	<0.001	-5.59915
	rhythmic	0	0.825659	0	26	<0.001	-6.69182
	alerts	0	0.952683	0	30	<0.001	-7.24257
	alarms	1.23203	3.01683	24	95	<0.001	-7.25596
	metal	0	0.98444	0	31	<0.001	-7.37423
	water	0.0513347	1.302	1	41	<0.001	-8.08468
	kitchen	0.256674	1.87361	5	59	<0.001	-8.55134
	clock	0	1.58781	0	50	<0.001	-9.55542
	time	0	1.93712	0	61	<0.001	-10.6277
	food	0	2.54049	0	80	<0.001	-12.2768
	home	2.97741	12.4484	58	392	<0.001	-20.5473
Category 2	home*	27.8102	12.4484	334	392	<0.001	20.5473
	food	6.66112	2.54049	80	80	<0.001	12.2768
	time	5.0791	1.93712	61	61	<0.001	10.6277
	clock	4.1632	1.58781	50	50	<0.001	9.55542
	kitchen	4.49625	1.87361	54	59	<0.001	8.55134
	water	3.33056	1.302	40	41	<0.001	8.08468
	metal	2.58118	0.98444	31	31	<0.001	7.37423
	alarms	5.91174	3.01683	71	95	<0.001	7.25596
	alerts	2.49792	0.952683	30	30	<0.001	7.24257
	rhythmic	2.16486	0.825659	26	26	<0.001	6.69182
	daily	3.33056	1.65132	40	52	<0.001	5.59915
	clink	1.66528	0.762147	20	24	<0.001	4.34714
	chiming	0.999167	0.381073	12	12	<0.001	4.28458
	clattering	0.832639	0.317561	10	10	<0.001	3.83174
	clangs	0.666112	0.254049	8	8	0.000882493	3.32553
	restaurant	1.24896	0.635122	15	20	0.00174465	3.13057
	indoor	2.0816	1.302	25	41	0.00478323	2.82128
	acute	0.915903	0.476342	11	15	0.0120752	2.50994
	singletone	0.41632	0.158781	5	5	0.0160561	2.40764
	attention	0.41632	0.158781	5	5	0.0160561	2.40764
	people	1.74854	1.14322	21	36	0.0213393	2.30193
	up_and_down	0.499584	0.222293	6	7	0.0288214	2.18592
	thud	0.499584	1.04795	6	33	0.0227084	-2.27831
	noise	1.66528	2.54049	20	80	0.0169487	-2.38782
	automotive	0	0.317561	0	10	0.0162688	-2.40283
	electric	0	0.317561	0	10	0.0162688	-2.40283
	night	0	0.317561	0	10	0.0162688	-2.40283
	dragging	0	0.349317	0	11	0.0100443	-2.5743
	road	0	0.476342	0	15	0.0014565	-3.18321
	irregular	0	0.508098	0	16	0.000898345	-3.32057
	soft	0.832639	1.87361	10	59	0.000639774	-3.41417
	environmental	0	0.635122	0	20	<0.001	-3.82693
	natural	0	0.635122	0	20	<0.001	-3.82693
	machine	0	0.698634	0	22	<0.001	-4.05915
	work	0.915903	2.3182	11	73	<0.001	-4.22985
	whirring	0	0.762147	0	24	<0.001	-4.2801
	lighting	0	0.762147	0	24	<0.001	-4.2801
	fireworks	0	0.793903	0	25	<0.001	-4.38683
	ringing	1.74854	3.6202	21	114	<0.001	-4.52553
	mechanical	0	0.889171	0	28	<0.001	-4.69386
	technology	0	0.889171	0	28	<0.001	-4.69386
	people	0	0.952683	0	30	<0.001	-4.88882
	travel	0.0832639	1.49254	1	47	<0.001	-5.77303
	droning	0	1.302	0	41	<0.001	-5.85498
	industrial	1.08243	3.42966	13	108	<0.001	-6.02679
	construction	0.41632	2.38171	5	75	<0.001	-6.2076
	background	0	1.55605	0	49	<0.001	-6.47423
	vehicles	0	2.38171	0	75	<0.001	-8.1902
	outside	0.249792	5.01747	3	158	<0.001	-11.2141
	transport	0	10.8606	0	342	<0.001	-18.6032
Category 3	transport*	39.9727	10.8606	293	342	<0.001	26.366
	vehicles	10.2319	2.38171	75	75	<0.001	14.7476
	travel	4.91132	1.49254	36	47	<0.001	7.65541
	automotive	1.36426	0.317561	10	10	<0.001	4.91435
	machine	2.04638	0.698634	15	22	<0.001	4.28813
	whirring	2.04638	0.762147	15	24	<0.001	3.92848
	engine	0.818554	0.190537	6	6	<0.001	3.60416
	rumble	0.95498	0.254049	7	8	<0.001	3.50168
	mechanical	2.04638	0.889171	15	28	0.000940801	3.30766
	technology	2.04638	0.889171	15	28	0.000940801	3.30766
	sky	0.682128	0.158781	5	5	0.00135248	3.20461
	trains	0.682128	0.158781	5	5	0.00135248	3.20461
	people	2.04638	0.952683	15	30	0.00242105	3.03304
	city	1.22783	0.444586	9	14	0.00243328	3.03152
	helicopter	1.09141	0.381073	8	12	0.0033223	2.93623
	highpitch	2.04638	0.98444	15	31	0.00369901	2.90275
	ringing	5.45703	3.6202	40	114	0.00487988	2.81486
	soft	0.95498	1.87361	7	59	0.0415878	-2.03762
	acute	0	0.476342	0	15	0.037195	-2.08362
	percussive	0	0.508098	0	16	0.0284956	-2.19039
	restaurant	0	0.635122	0	20	0.0098068	-2.58257
	utilities	0	0.635122	0	20	0.0098068	-2.58257
	natural	0	0.635122	0	20	0.0098068	-2.58257
	tools	0	0.635122	0	20	0.0098068	-2.58257
	light	0.136426	0.920927	1	29	0.00875854	-2.62134
	short	0.136426	0.98444	1	31	0.00544802	-2.77928
	annoying	0	0.730391	0	23	0.00440193	-2.84782
	clink	0	0.762147	0	24	0.00336975	-2.93183
	lighting	0	0.762147	0	24	0.00336975	-2.93183
	fireworks	0	0.793903	0	25	0.00257934	-3.01388
	footsteps	0	0.793903	0	25	0.00257934	-3.01388
	rhythmic	0	0.825659	0	26	0.00197414	-3.0941
	loud	1.09141	2.73103	8	86	0.00123448	-3.23079
	alerts	0	0.952683	0	30	0.000676744	-3.39883
	metal	0	0.98444	0	31	0.000517702	-3.47143
	thud	0	1.04795	0	33	<0.001	-3.61283
	construction	0.682128	2.38171	5	75	<0.001	-3.68241
	people	0	1.14322	0	36	<0.001	-3.81637
	water	0	1.302	0	41	<0.001	-4.13601
	indoor	0	1.302	0	41	<0.001	-4.13601
	clock	0	1.58781	0	50	<0.001	-4.66219
	daily	0	1.65132	0	52	<0.001	-4.77206
	kitchen	0	1.87361	0	59	<0.001	-5.13999
	time	0	1.93712	0	61	<0.001	-5.24085
	work	0	2.3182	0	73	<0.001	-5.81275
	food	0	2.54049	0	80	<0.001	-6.12405
	industrial	0.272851	3.42966	2	108	<0.001	-6.32109
	alarms	0	3.01683	0	95	<0.001	-6.7474
	home	0	12.4484	0	392	<0.001	-14.7262
Category 4	industrial*	7.65432	3.42966	93	108	<0.001	10.2977
	outside	9.46502	5.01747	115	158	<0.001	8.86752
	construction	5.34979	2.38171	65	75	<0.001	8.60622
	work	5.10288	2.3182	62	73	<0.001	8.14106
	fireworks	2.05761	0.793903	25	25	<0.001	6.50353
	lighting	1.97531	0.762147	24	24	<0.001	6.3569
	natural	1.64609	0.635122	20	20	<0.001	5.73577
	soft	3.45679	1.87361	42	59	<0.001	4.98752
	thud	2.22222	1.04795	27	33	<0.001	4.93184
	irregular	1.23457	0.508098	15	16	<0.001	4.37471
	background	2.79835	1.55605	34	49	<0.001	4.25223
	dragging	0.90535	0.349317	11	11	<0.001	4.03384
	electric	0.823045	0.317561	10	10	<0.001	3.80303
	night	0.823045	0.317561	10	10	<0.001	3.80303
	droning	2.30453	1.302	28	41	<0.001	3.71463
	annoying	1.48148	0.730391	18	23	<0.001	3.675
	environmental	1.23457	0.635122	15	20	0.00201234	3.0884
	utilities	1.23457	0.635122	15	20	0.00201234	3.0884
	tools	1.23457	0.635122	15	20	0.00201234	3.0884
	explosions	0.576132	0.222293	7	7	0.00251903	3.02105
	footsteps	1.39918	0.793903	17	25	0.00534485	2.78548
	loud	3.78601	2.73103	46	86	0.00631237	2.7311
	percussive	0.987654	0.508098	12	16	0.00674225	2.70931
	boom	0.411523	0.158781	5	5	0.0170157	2.38637
	air	0.411523	0.158781	5	5	0.0170157	2.38637
	celebration	0.411523	0.158781	5	5	0.0170157	2.38637
	light	1.48148	0.920927	18	29	0.0171506	2.38346
	rumble	0	0.254049	0	8	0.0402596	-2.05108
	clangs	0	0.254049	0	8	0.0402596	-2.05108
	clink	0.329218	0.762147	4	24	0.0371684	-2.08391
	daily	0.987654	1.65132	12	52	0.025737	-2.23016
	travel	0.823045	1.49254	10	47	0.0173914	-2.37833
	clattering	0	0.317561	0	10	0.0151342	-2.42915
	automotive	0	0.317561	0	10	0.0151342	-2.42915
	alarms	1.97531	3.01683	24	95	0.00775053	-2.66275
	chiming	0	0.381073	0	12	0.00568459	-2.76544
	rhythmic	0	0.825659	0	26	<0.001	-4.53131
	alerts	0	0.952683	0	30	<0.001	-4.93157
	metal	0	0.98444	0	31	<0.001	-5.0271
	kitchen	0.411523	1.87361	5	59	<0.001	-5.12516
	water	0.0823045	1.302	1	41	<0.001	-5.333
	clock	0	1.58781	0	50	<0.001	-6.60219
	time	0	1.93712	0	61	<0.001	-7.37214
	vehicles	0	2.38171	0	75	<0.001	-8.25632
	food	0	2.54049	0	80	<0.001	-8.55172
	transport	4.03292	10.8606	49	342	<0.001	-10.3275
	home	4.77366	12.4484	58	392	<0.001	-10.915
Category 5	time*	12.474	1.93712	60	61	<0.001	14.7265
	clock	10.1871	1.58781	49	50	<0.001	13.1876
	alarms	14.7609	3.01683	71	95	<0.001	13.1615
	alerts	6.23701	0.952683	30	30	<0.001	10.3813
	rhythmic	5.19751	0.825659	25	26	<0.001	9.08506
	chiming	2.079	0.381073	10	12	<0.001	4.98225
	singletone	1.0395	0.158781	5	5	<0.001	3.76979
	attention	1.0395	0.158781	5	5	<0.001	3.76979
	fun	1.0395	0.317561	5	10	0.0210986	2.30622
	loud	4.3659	2.73103	21	86	0.0328703	2.13366
	people	0.2079	1.14322	1	36	0.0374266	-2.08108
	whirring	0	0.762147	0	24	0.0368507	-2.08741
	clink	0	0.762147	0	24	0.0368507	-2.08741
	lighting	0	0.762147	0	24	0.0368507	-2.08741
	fireworks	0	0.793903	0	25	0.0311787	-2.15479
	mechanical	0	0.889171	0	28	0.0188773	-2.34795
	technology	0	0.889171	0	28	0.0188773	-2.34795
	light	0	0.920927	0	29	0.015968	-2.40965
	people	0	0.952683	0	30	0.0135063	-2.47013
	thud	0	1.04795	0	33	0.00817028	-2.64495
	droning	0	1.302	0	41	0.00213299	-3.07106
	water	0	1.302	0	41	0.00213299	-3.07106
	travel	0	1.49254	0	47	0.000777103	-3.36082
	background	0	1.55605	0	49	0.000554758	-3.45282
	soft	0	1.87361	0	59	<0.001	-3.88462
	kitchen	0	1.87361	0	59	<0.001	-3.88462
	construction	0	2.38171	0	75	<0.001	-4.5002
	vehicles	0	2.38171	0	75	<0.001	-4.5002
	food	0	2.54049	0	80	<0.001	-4.67795
	outside	0.623701	5.01747	3	158	<0.001	-5.61054
	transport	0	10.8606	0	342	<0.001	-10.679
Category 6	home	37.0833	12.4484	267	392	<0.001	20.7281
	food	11.1111	2.54049	80	80	<0.001	15.3584
	kitchen	7.5	1.87361	54	59	<0.001	11.2849
	water	5.55556	1.302	40	41	<0.001	10.3096
	metal	4.16667	0.98444	30	31	<0.001	8.76879
	daily*	5.13889	1.65132	37	52	<0.001	7.33144
	clink	2.77778	0.762147	20	24	<0.001	6.1075
	clattering	1.38889	0.317561	10	10	<0.001	4.94951
	restaurant	2.08333	0.635122	15	20	<0.001	4.74636
	clangs	1.11111	0.254049	8	8	<0.001	4.33622
	people	2.77778	1.14322	20	36	<0.001	4.10901
	acute	1.25	0.476342	9	15	0.00422933	2.86053
	slush	1.11111	0.412829	8	13	0.00610223	2.74224
	road	0	0.476342	0	15	0.0403223	-2.05043
	irregular	0	0.508098	0	16	0.0310587	-2.15632
	loud	1.52778	2.73103	11	86	0.0259396	-2.22712
	rhythmic	0.138889	0.825659	1	26	0.0199585	-2.32713
	environmental	0	0.635122	0	20	0.0109225	-2.54517
	natural	0	0.635122	0	20	0.0109225	-2.54517
	tools	0	0.635122	0	20	0.0109225	-2.54517
	machine	0	0.698634	0	22	0.00647357	-2.72278
	annoying	0	0.730391	0	23	0.00498301	-2.80813
	whirring	0	0.762147	0	24	0.00383529	-2.8914
	lighting	0	0.762147	0	24	0.00383529	-2.8914
	fireworks	0	0.793903	0	25	0.00295164	-2.97273
	mechanical	0	0.889171	0	28	0.00134465	-3.20628
	technology	0	0.889171	0	28	0.00134465	-3.20628
	alerts	0	0.952683	0	30	0.000795727	-3.35428
	people	0	0.952683	0	30	0.000795727	-3.35428
	highpitch	0	0.98444	0	31	0.000612039	-3.42622
	construction	0.694444	2.38171	5	75	<0.001	-3.60589
	travel	0.138889	1.49254	1	47	<0.001	-3.81213
	noise	0.694444	2.54049	5	80	<0.001	-3.86043
	clock	0.138889	1.58781	1	50	<0.001	-3.98968
	droning	0	1.302	0	41	<0.001	-4.08478
	background	0	1.55605	0	49	<0.001	-4.55081
	time	0.138889	1.93712	1	61	<0.001	-4.59388
	work	0	2.3182	0	73	<0.001	-5.74584
	vehicles	0	2.38171	0	75	<0.001	-5.83542
	alarms	0	3.01683	0	95	<0.001	-6.67152
	industrial	0	3.42966	0	108	<0.001	-7.16781
	ringing	0	3.6202	0	114	<0.001	-7.3868
	outside	0	5.01747	0	158	<0.001	-8.84541
	transport	0	10.8606	0	342	<0.001	-13.5092
Category 7	industrial	12.1088	3.42966	89	108	<0.001	13.1767
	construction*	8.84354	2.38171	65	75	<0.001	11.6967
	work	7.07483	2.3182	52	73	<0.001	8.67128
	ringing	7.21088	3.6202	53	114	<0.001	5.43445
	electric	1.36054	0.317561	10	10	<0.001	4.90897
	utilities	2.04082	0.635122	15	20	<0.001	4.68858
	tools	2.04082	0.635122	15	20	<0.001	4.68858
	outside	8.57143	5.01747	63	158	<0.001	4.67983
	droning	3.12925	1.302	23	41	<0.001	4.39886
	background	3.26531	1.55605	24	49	<0.001	3.8102
	lighting	1.90476	0.762147	14	24	<0.001	3.50363
	loud	4.35374	2.73103	32	86	0.00472383	2.82529
	annoying	1.63265	0.730391	12	23	0.00485545	2.81647
	mechanical	1.76871	0.889171	13	28	0.0118525	2.51651
	technology	1.76871	0.889171	13	28	0.0118525	2.51651
	environmental	1.36054	0.635122	10	20	0.0164425	2.39894
	lowpitch	0.680272	0.254049	5	8	0.0404735	2.04888
	natural	0	0.635122	0	20	0.00964507	-2.5883
	kitchen	0.680272	1.87361	5	59	0.00522043	-2.79311
	clink	0	0.762147	0	24	0.00330312	-2.93802
	fireworks	0	0.793903	0	25	0.00252622	-3.02018
	rhythmic	0	0.825659	0	26	0.00193187	-3.10051
	alarms	1.22449	3.01683	9	95	0.00071712	-3.38295
	alerts	0	0.952683	0	30	0.000660039	-3.40566
	metal	0	0.98444	0	31	0.000504499	-3.47836
	water	0.136054	1.302	1	41	<0.001	-3.49863
	people	0	1.14322	0	36	<0.001	-3.82378
	travel	0	1.49254	0	47	<0.001	-4.50125
	clock	0	1.58781	0	50	<0.001	-4.67079
	time	0	1.93712	0	61	<0.001	-5.25028
	vehicles	0	2.38171	0	75	<0.001	-5.91359
	food	0	2.54049	0	80	<0.001	-6.13476
	home	5.85034	12.4484	43	392	<0.001	-6.56068
	transport	0.816327	10.8606	6	342	<0.001	-11.9554
Category 8	fireworks	5.20833	0.793903	25	25	<0.001	9.42271
	natural	4.16667	0.635122	20	20	<0.001	8.35539
	soft	5.83333	1.87361	28	59	<0.001	5.79194
	outside	10.8333	5.01747	52	158	<0.001	5.6285
	dragging	1.875	0.349317	9	11	<0.001	4.64321
	thud	3.33333	1.04795	16	33	<0.001	4.36779
	footsteps	2.70833	0.793903	13	25	<0.001	4.12788
	percussive	2.08333	0.508098	10	16	<0.001	4.09777
	irregular	2.08333	0.508098	10	16	<0.001	4.09777
	boom	1.04167	0.158781	5	5	<0.001	3.7724
	air	1.04167	0.158781	5	5	<0.001	3.7724
	celebration	1.04167	0.158781	5	5	<0.001	3.7724
	people*	3.125	1.14322	15	36	<0.001	3.68959
	nice	1.04167	0.190537	5	6	0.000847985	3.33664
	explosions	1.04167	0.222293	5	7	0.00259572	3.01195
	lighting	2.08333	0.762147	10	24	0.0032139	2.9465
	light	2.29167	0.920927	11	29	0.0046731	2.82874
	short	2.29167	0.98444	11	31	0.00857114	2.6287
	people	2.08333	0.952683	10	30	0.0208816	2.31012
	fun	1.04167	0.317561	5	10	0.0209104	2.3096
	night	1.04167	0.317561	5	10	0.0209104	2.3096
	recreation	1.04167	0.317561	5	10	0.0209104	2.3096
	repetitive	1.45833	0.635122	7	20	0.0468301	1.98783
	rhythmic	0	0.825659	0	26	0.0266376	-2.21679
	mechanical	0	0.889171	0	28	0.0190774	-2.34401
	technology	0	0.889171	0	28	0.0190774	-2.34401
	alerts	0	0.952683	0	30	0.0136598	-2.46609
	highpitch	0	0.98444	0	31	0.0115576	-2.52537
	metal	0	0.98444	0	31	0.0115576	-2.52537
	water	0	1.302	0	41	0.00216627	-3.06644
	clock	0	1.58781	0	50	<0.001	-3.493
	industrial	0.833333	3.42966	4	108	<0.001	-3.71759
	kitchen	0	1.87361	0	59	<0.001	-3.87919
	time	0	1.93712	0	61	<0.001	-3.96057
	construction	0	2.38171	0	75	<0.001	-4.49413
	vehicles	0	2.38171	0	75	<0.001	-4.49413
	food	0	2.54049	0	80	<0.001	-4.6717
	ringing	0	3.6202	0	114	<0.001	-5.75061
	home	3.125	12.4484	15	392	<0.001	-7.57634
Category 9	humans	6.25	1.14322	15	36	<0.001	5.54738
	soft	7.91667	1.87361	19	59	<0.001	5.44997
	natural	4.16667	0.635122	10	20	<0.001	4.88585
	nice	2.08333	0.190537	5	6	<0.001	4.19048
	people	4.16667	0.952683	10	30	<0.001	3.93164
	footsteps*	3.75	0.793903	9	25	<0.001	3.88254
	transport	17.9167	10.8606	43	342	0.000864974	3.33112
	dragging	2.08333	0.349317	5	11	0.00155658	3.16392
	outside	9.58333	5.01747	23	158	0.00316962	2.95079
	travel	4.16667	1.49254	10	47	0.0045675	2.83605
	road	2.08333	0.476342	5	15	0.00784971	2.65847
	percussive	2.08333	0.508098	5	16	0.0107191	2.55173
	irregular	2.08333	0.508098	5	16	0.0107191	2.55173
	sporadic	2.08333	0.635122	5	20	0.0295925	2.1755
	repetitive	2.08333	0.635122	5	20	0.0295925	2.1755
	clock	0	1.58781	0	50	0.0367697	-2.08831
	kitchen	0	1.87361	0	59	0.0177828	-2.37011
	time	0	1.93712	0	61	0.0151273	-2.42932
	construction	0	2.38171	0	75	0.00486134	-2.81608
	vehicles	0	2.38171	0	75	0.00486134	-2.81608
	noise	0	2.54049	0	80	0.0032368	-2.94431
	food	0	2.54049	0	80	0.0032368	-2.94431
	loud	0	2.73103	0	86	0.00198496	-3.09247
	home	5.83333	12.4484	14	392	0.000714924	-3.38379
	ringing	0	3.6202	0	114	<0.001	-3.71906
Category 10	industrial	14.1104	3.42966	69	108	<0.001	11.574
	construction	11.2474	2.38171	55	75	<0.001	11.2707
	work*	8.38446	2.3182	41	73	<0.001	8.00065
	outside	10.0204	5.01747	49	158	<0.001	4.94252
	loud	5.52147	2.73103	27	86	<0.001	3.63214
	environmental	2.04499	0.635122	10	20	0.000630951	3.41795
	utilities	2.04499	0.635122	10	20	0.000630951	3.41795
	tools	2.04499	0.635122	10	20	0.000630951	3.41795
	background	3.06748	1.55605	15	49	0.0111768	2.53712
	electric	1.02249	0.317561	5	10	0.0226489	2.27931
	noise	4.08998	2.54049	20	80	0.034912	2.10938
	sharp	2.24949	1.17498	11	37	0.0417267	2.03624
	ringing	5.31697	3.6202	26	114	0.0476866	1.98015
	clink	0	0.762147	0	24	0.0342775	-2.11679
	lighting	0	0.762147	0	24	0.0342775	-2.11679
	sudden	0	0.793903	0	25	0.0289138	-2.18466
	fireworks	0	0.793903	0	25	0.0289138	-2.18466
	soft	0.613497	1.87361	3	59	0.0245545	-2.24834
	rhythmic	0	0.825659	0	26	0.0243879	-2.25096
	indoor	0.204499	1.302	1	41	0.0163021	-2.40208
	light	0	0.920927	0	29	0.0146295	-2.44142
	alerts	0	0.952683	0	30	0.0123366	-2.50237
	metal	0	0.98444	0	31	0.0104024	-2.56216
	humans	0	1.14322	0	36	0.00443045	-2.84577
	water	0	1.302	0	41	0.00188413	-3.10791
	travel	0	1.49254	0	47	0.000673979	-3.39995
	clock	0	1.58781	0	50	<0.001	-3.53826
	kitchen	0	1.87361	0	59	<0.001	-3.92793
	time	0	1.93712	0	61	<0.001	-4.01006
	home	6.54397	12.4484	32	392	<0.001	-4.51322
	vehicles	0	2.38171	0	75	<0.001	-4.54851
	alarms	0.204499	3.01683	1	95	<0.001	-4.6582
	food	0	2.54049	0	80	<0.001	-4.72772
	transport	1.22699	10.8606	6	342	<0.001	-8.855
Category 11	fireworks*	10.4167	0.793903	25	25	<0.001	11.1549
	natural	4.16667	0.635122	10	20	<0.001	4.88585
	boom	2.08333	0.158781	5	5	<0.001	4.567
	air	2.08333	0.158781	5	5	<0.001	4.567
	celebration	2.08333	0.158781	5	5	<0.001	4.567
	lighting	4.16667	0.762147	10	24	<0.001	4.45711
	outside	12.0833	5.01747	29	158	<0.001	4.44009
	thud	4.58333	1.04795	11	33	<0.001	4.14194
	explosions	2.08333	0.222293	5	7	<0.001	3.91244
	fun	2.08333	0.317561	5	10	0.000904938	3.31853
	night	2.08333	0.317561	5	10	0.000904938	3.31853
	recreation	2.08333	0.317561	5	10	0.000904938	3.31853
	sudden	2.91667	0.793903	7	25	0.00399428	2.87861
	loud	5.83333	2.73103	14	86	0.00959173	2.59021
	percussive	2.08333	0.508098	5	16	0.0107191	2.55173
	irregular	2.08333	0.508098	5	16	0.0107191	2.55173
	annoying	2.5	0.730391	6	23	0.0123095	2.50315
	noise	5.41667	2.54049	13	80	0.0131851	2.47873
	dragging	1.66667	0.349317	4	11	0.0141528	2.45336
	short	2.91667	0.98444	7	31	0.0147316	2.43891
	environmental	2.08333	0.635122	5	20	0.0295925	2.1755
	light	2.5	0.920927	6	29	0.0394161	2.05982
	travel	0	1.49254	0	47	0.0468212	-1.98791
	clock	0	1.58781	0	50	0.0367697	-2.08831
	daily	0	1.65132	0	52	0.0312942	-2.15331
	kitchen	0	1.87361	0	59	0.0177828	-2.37011
	time	0	1.93712	0	61	0.0151273	-2.42932
	work	0	2.3182	0	73	0.00571911	-2.76347
	construction	0	2.38171	0	75	0.00486134	-2.81608
	vehicles	0	2.38171	0	75	0.00486134	-2.81608
	industrial	0.416667	3.42966	1	108	0.0033582	-2.93289
	food	0	2.54049	0	80	0.0032368	-2.94431
	ringing	0	3.6202	0	114	<0.001	-3.71906
	transport	0	10.8606	0	342	<0.001	-7.19103
	home	0.416667	12.4484	1	392	<0.001	-7.30794
Category 12	lighting*	5.69106	0.762147	14	24	<0.001	6.24385
	ringing	10.9756	3.6202	27	114	<0.001	5.24853
	droning	5.69106	1.302	14	41	<0.001	4.72727
	lowpitch	2.03252	0.254049	5	8	<0.001	3.65467
	industrial	8.13008	3.42966	20	108	<0.001	3.55937
	electric	2.03252	0.317561	5	10	0.00101631	3.28597
	night	2.03252	0.317561	5	10	0.00101631	3.28597
	indoor	4.06504	1.302	10	41	0.00180614	3.12039
	soft	4.47154	1.87361	11	59	0.0101531	2.57057
	light	2.84553	0.920927	7	29	0.0114286	2.52931
	annoying	2.43902	0.730391	6	23	0.0138887	2.46013
	background	3.65854	1.55605	9	49	0.0240687	2.25603
	restaurant	2.03252	0.635122	5	20	0.0326977	2.13578
	utilities	2.03252	0.635122	5	20	0.0326977	2.13578
	tools	2.03252	0.635122	5	20	0.0326977	2.13578
	work	4.47154	2.3182	11	73	0.0488247	1.97012
	travel	0	1.49254	0	47	0.0424581	-2.029
	clock	0	1.58781	0	50	0.033134	-2.13046
	time	0	1.93712	0	61	0.0133196	-2.47511
	vehicles	0	2.38171	0	75	0.0041556	-2.8661
	food	0	2.54049	0	80	0.00273772	-2.99575
	home	4.47154	12.4484	11	392	<0.001	-4.27577
	transport	0	10.8606	0	342	<0.001	-7.29287
Category 13	alarms*	15.7676	3.01683	38	95	<0.001	8.91319
	time	12.4481	1.93712	30	61	<0.001	8.70274
	clock	8.29876	1.58781	20	50	<0.001	6.32041
	alerts	6.22407	0.952683	15	30	<0.001	6.06711
	singletone	2.07469	0.158781	5	5	<0.001	4.5626
	attention	2.07469	0.158781	5	5	<0.001	4.5626
	chiming	2.07469	0.381073	5	12	0.00255197	3.01711
	loud	6.22407	2.73103	15	86	0.00366524	2.90562
	tools	2.07469	0.635122	5	20	0.0300953	2.16883
	work	4.56432	2.3182	11	73	0.0425684	2.02792
	travel	0	1.49254	0	47	0.0460647	-1.9948
	background	0	1.55605	0	49	0.039184	-2.06225
	soft	0	1.87361	0	59	0.0174221	-2.37768
	kitchen	0	1.87361	0	59	0.0174221	-2.37768
	construction	0	2.38171	0	75	0.00473601	-2.82446
	vehicles	0	2.38171	0	75	0.00473601	-2.82446
	food	0	2.54049	0	80	0.00314779	-2.95292
	outside	0	5.01747	0	158	<0.001	-4.56874
	transport	0	10.8606	0	342	<0.001	-7.20808
Category 14	rhythmic	10.4167	0.825659	25	26	<0.001	10.8675
	clock*	12.0833	1.58781	29	50	<0.001	9.24271
	time	12.5	1.93712	30	61	<0.001	8.71664
	alarms	13.75	3.01683	33	95	<0.001	7.66618
	alerts	6.25	0.952683	15	30	<0.001	6.07666
	fun	2.08333	0.317561	5	10	0.000904938	3.31853
	chiming	2.08333	0.381073	5	12	0.00250391	3.02287
	home	17.5	12.4484	42	392	0.0225335	2.28125
	up_and_down	1.25	0.222293	3	7	0.0243073	2.25224
	repetitive	2.08333	0.635122	5	20	0.0295925	2.1755
	travel	0	1.49254	0	47	0.0468212	-1.98791
	background	0	1.55605	0	49	0.0398553	-2.05525
	soft	0	1.87361	0	59	0.0177828	-2.37011
	kitchen	0	1.87361	0	59	0.0177828	-2.37011
	work	0	2.3182	0	73	0.00571911	-2.76347
	construction	0	2.38171	0	75	0.00486134	-2.81608
	vehicles	0	2.38171	0	75	0.00486134	-2.81608
	food	0	2.54049	0	80	0.0032368	-2.94431
	outside	1.25	5.01747	3	158	0.00275331	-2.99402
	industrial	0	3.42966	0	108	<0.001	-3.59243
	transport	0	10.8606	0	342	<0.001	-7.19103
Category 15	home	47.9167	12.4484	115	392	<0.001	14.2474
	water*	14.5833	1.302	35	41	<0.001	12.1793
	daily	6.25	1.65132	15	52	<0.001	4.47447
	indoor	4.16667	1.302	10	41	0.00148629	3.17735
	clangs	1.66667	0.254049	4	8	0.00360625	2.9107
	slush	2.08333	0.412829	5	13	0.00381845	2.89278
	restaurant	2.08333	0.635122	5	20	0.0295925	2.1755
	utilities	2.08333	0.635122	5	20	0.0295925	2.1755
	background	0	1.55605	0	49	0.0398553	-2.05525
	clock	0	1.58781	0	50	0.0367697	-2.08831
	kitchen	0	1.87361	0	59	0.0177828	-2.37011
	time	0	1.93712	0	61	0.0151273	-2.42932
	work	0	2.3182	0	73	0.00571911	-2.76347
	vehicles	0	2.38171	0	75	0.00486134	-2.81608
	food	0	2.54049	0	80	0.0032368	-2.94431
	alarms	0	3.01683	0	95	0.000951465	-3.3045
	industrial	0	3.42966	0	108	<0.001	-3.59243
	ringing	0	3.6202	0	114	<0.001	-3.71906
	outside	0	5.01747	0	158	<0.001	-4.55702
	transport	0	10.8606	0	342	<0.001	-7.19103
Category 16	food*	16.6667	2.54049	80	80	<0.001	17.474
	kitchen	11.25	1.87361	54	59	<0.001	13.1164
	home	31.6667	12.4484	152	392	<0.001	12.3254
	metal	6.25	0.98444	30	31	<0.001	10.0694
	clink	4.16667	0.762147	20	24	<0.001	7.26282
	clattering	2.08333	0.317561	10	10	<0.001	5.69275
	daily	4.58333	1.65132	22	52	<0.001	4.60496
	humans	3.125	1.14322	15	36	<0.001	3.68959
	restaurant	2.08333	0.635122	10	20	0.000538894	3.46064
	acute	1.45833	0.476342	7	15	0.00773231	2.66354
	recreation	1.04167	0.317561	5	10	0.0209104	2.3096
	clangs	0.833333	0.254049	4	8	0.0448323	2.00622
	annoying	0	0.730391	0	23	0.0439307	-2.01475
	whirring	0	0.762147	0	24	0.0371851	-2.08373
	lighting	0	0.762147	0	24	0.0371851	-2.08373
	sharp	0.208333	1.17498	1	37	0.0328027	-2.13449
	fireworks	0	0.793903	0	25	0.0314735	-2.15103
	mechanical	0	0.889171	0	28	0.0190774	-2.34401
	technology	0	0.889171	0	28	0.0190774	-2.34401
	alerts	0	0.952683	0	30	0.0136598	-2.46609
	people	0	0.952683	0	30	0.0136598	-2.46609
	highpitch	0	0.98444	0	31	0.0115576	-2.52537
	soft	0.416667	1.87361	2	59	0.00728714	-2.68343
	clock	0.208333	1.58781	1	50	0.00485285	-2.81664
	droning	0	1.302	0	41	0.00216627	-3.06644
	time	0.208333	1.93712	1	61	0.000913891	-3.31578
	travel	0	1.49254	0	47	0.000791033	-3.35591
	background	0	1.55605	0	49	0.000565133	-3.44782
	noise	0.416667	2.54049	2	80	<0.001	-3.56012
	loud	0.208333	2.73103	1	86	<0.001	-4.28517
	work	0	2.3182	0	73	<0.001	-4.42136
	construction	0	2.38171	0	75	<0.001	-4.49413
	vehicles	0	2.38171	0	75	<0.001	-4.49413
	alarms	0	3.01683	0	95	<0.001	-5.1721
	industrial	0	3.42966	0	108	<0.001	-5.57362
	ringing	0	3.6202	0	114	<0.001	-5.75061
	outside	0	5.01747	0	158	<0.001	-6.92693
	transport	0	10.8606	0	342	<0.001	-10.6662
Supplementary Table 6: Representation of descriptive words for each manmade sound category. Category names are indicated by an asterix.
