# Supplementary material for: Sound Categories: Category Formation and Evidence-Based Taxonomies
Source: Front Psychol. 2018 Jul 30;9:1277. doi: 10.3389/fpsyg.2018.01277 (PMC6077929; doi:10.3389/fpsyg.2018.01277)
Supplement: Supplementary file 7 [file Table_7.XLSX]

## Sheet: Sheet1
		Internal %	Global %	Internal Freq	Global Freq	p	v Test
Category 1	short	19.9257	9.77549	161	209	<0.001	12.1185
	high_pitch	15.3465	7.0159	124	150	<0.001	11.6315
	yappy*	11.1386	4.81759	90	103	<0.001	10.6001
	excited	8.5396	4.91113	69	105	<0.001	5.83908
	yippy	2.47525	0.935454	20	20	<0.001	5.81417
	puppy	2.72277	1.07577	22	23	<0.001	5.69281
	squeaky	3.21782	1.35641	26	29	<0.001	5.65536
	playful	3.9604	2.24509	32	48	<0.001	3.94908
	tiny	0.990099	0.374181	8	8	0.000814436	3.34784
	chatty	1.36139	0.654818	11	14	0.00445737	2.84384
	distressed	0.247525	0.795136	2	17	0.0377807	-2.07723
	sad	0.742574	1.49673	6	32	0.0333404	-2.12796
	medium	0.742574	1.49673	6	32	0.0333404	-2.12796
	standard	0.866337	1.77736	7	38	0.0160363	-2.40809
	scary	0	0.561272	0	12	0.00659135	-2.71681
	old	0	0.608045	0	13	0.00408626	-2.87142
	alert	2.22772	3.78859	18	81	0.00350587	-2.91951
	unsettled	0.123762	0.888681	1	19	0.00292852	-2.97514
	lonely	0.123762	0.935454	1	20	0.00190103	-3.10527
	aggressive	3.46535	6.22077	28	133	<0.001	-4.17006
	woof	2.47525	4.9579	20	106	<0.001	-4.20185
	angry	1.36139	3.46118	11	74	<0.001	-4.26759
	low_pitch	0	1.87091	0	40	<0.001	-5.74752
	deep	0.618812	3.22732	5	69	<0.001	-5.76714
	growling	2.10396	5.70627	17	122	<0.001	-5.87577
	howling	0.247525	5.09822	2	109	<0.001	-9.21536
	large	0.123762	5.33209	1	114	<0.001	-9.84667
Category 2	large	9.30233	5.33209	104	114	<0.001	9.12766
	growling*	8.94454	5.70627	100	122	<0.001	6.93745
	low_pitch	3.57782	1.87091	40	40	<0.001	6.84247
	aggressive	9.39177	6.22077	105	133	<0.001	6.46918
	deep	5.36673	3.22732	60	69	<0.001	6.07069
	angry	5.63506	3.46118	63	74	<0.001	5.92663
	woof	7.51342	4.9579	84	106	<0.001	5.7851
	alert	5.63506	3.78859	63	81	<0.001	4.70161
	scary	1.07335	0.561272	12	12	0.000812725	3.34842
	standard	2.68336	1.77736	30	38	0.00116396	3.24757
	old	1.07335	0.608045	12	13	0.00549182	2.77667
	defensive	1.43113	0.935454	16	20	0.0200007	2.32633
	huge	0.626118	0.327409	7	7	0.0211917	2.30455
	chatty	0.268336	0.654818	3	14	0.037669	-2.07844
	sad	0.805009	1.49673	9	32	0.00925099	-2.60264
	tiny	0	0.374181	0	8	0.0052907	-2.78878
	playful	1.34168	2.24509	15	48	0.00474231	-2.82404
	excited	3.22004	4.91113	36	105	<0.001	-3.70462
	whining	0.894454	2.058	10	44	<0.001	-3.88599
	howling	3.13059	5.09822	35	109	<0.001	-4.25968
	puppy	0.0894454	1.07577	1	23	<0.001	-4.76353
	yippy	0	0.935454	0	20	<0.001	-4.96803
	squeaky	0.178891	1.35641	2	29	<0.001	-5.05773
	yappy	1.16279	4.81759	13	103	<0.001	-8.5487
	short	4.29338	9.77549	48	209	<0.001	-9.03645
	high_pitch	1.78891	7.0159	20	150	<0.001	-10.2612
Category 3	howling*	33.9623	5.09822	72	109	<0.001	14.8682
	whining	9.90566	2.058	21	44	<0.001	6.38866
	sad	8.01887	1.49673	17	32	<0.001	6.05758
	lonely	5.18868	0.935454	11	20	<0.001	4.87863
	distressed	3.77358	0.795136	8	17	<0.001	3.74371
	wail	1.88679	0.374181	4	8	0.00954932	2.59174
	frightened	5.18868	2.43218	11	52	0.0217618	2.2945
	bored	1.41509	0.280636	3	6	0.0306651	2.16139
	alarm	1.88679	0.561272	4	12	0.0491042	1.96769
	low_pitch	0	1.87091	0	40	0.0294648	-2.17721
	growling	2.35849	5.70627	5	122	0.0260484	-2.22549
	high_pitch	2.83019	7.0159	6	150	0.0097492	-2.5846
	woof	0.943396	4.9579	2	106	0.00204717	-3.0833
	angry	0	3.46118	0	74	0.000764067	-3.36549
	alert	0	3.78859	0	81	<0.001	-3.5697
	yappy	0	4.81759	0	103	<0.001	-4.15711
	excited	0	4.91113	0	105	<0.001	-4.20713
	aggressive	0	6.22077	0	133	<0.001	-4.86255
	short	0	9.77549	0	209	<0.001	-6.36155
Category 4	growling	17.5309	5.70627	71	122	<0.001	9.89083
	aggressive*	17.284	6.22077	70	133	<0.001	8.9804
	angry	9.1358	3.46118	37	74	<0.001	6.04083
	threatening	0.740741	0.140318	3	3	0.0135132	2.46995
	quick_bark	1.48148	0.608045	6	13	0.0459459	1.99589
	whining	0.740741	2.058	3	44	0.0430242	-2.02347
	deep	1.48148	3.22732	6	69	0.0288467	-2.18558
	large	2.96296	5.33209	12	114	0.018714	-2.35118
	friendly	0.246914	1.5435	1	33	0.0163331	-2.40138
	puppy	0	1.07577	0	23	0.015528	-2.41983
	howling	1.97531	5.09822	8	109	0.000872904	-3.32858
	high_pitch	2.96296	7.0159	12	150	<0.001	-3.73354
	excited	1.48148	4.91113	6	105	<0.001	-3.81745
Category 5	large	12.0577	5.33209	92	114	<0.001	10.0409
	deep*	7.07733	3.22732	54	69	<0.001	7.22666
	woof	9.43644	4.9579	72	106	<0.001	6.82242
	low_pitch	4.32503	1.87091	33	40	<0.001	5.97571
	old	1.57274	0.608045	12	13	<0.001	3.97389
	alert	6.02883	3.78859	46	81	<0.001	3.83243
	standard	3.27654	1.77736	25	38	<0.001	3.64162
	attention	2.09699	1.16932	16	25	0.0070125	2.69625
	defensive	1.7038	0.935454	13	20	0.0140453	2.4561
	huge	0.78637	0.327409	6	7	0.0198663	2.32886
	assertive	0.655308	0.280636	5	6	0.0484821	1.97312
	whining	1.04849	2.058	8	44	0.0172001	-2.3824
	howling	3.53866	5.09822	27	109	0.0168471	-2.39003
	puppy	0.131062	1.07577	1	23	0.00101917	-3.28518
	yippy	0	0.935454	0	20	<0.001	-3.63421
	squeaky	0	1.35641	0	29	<0.001	-4.56656
	yappy	0.655308	4.81759	5	103	<0.001	-7.5023
	high_pitch	1.83486	7.0159	14	150	<0.001	-7.57076
	short	3.27654	9.77549	25	209	<0.001	-8.04624
Supplementary Table 7: Representation of descriptive words for each dog sound category. Category names are indicated by an asterix.
