# Supplementary material for: Sound Categories: Category Formation and Evidence-Based Taxonomies
Source: Front Psychol. 2018 Jul 30;9:1277. doi: 10.3389/fpsyg.2018.01277 (PMC6077929; doi:10.3389/fpsyg.2018.01277)
Supplement: Supplementary file 8 [file Table_8.XLSX]

## Sheet: Sheet1
		Internal %	Global %	Internal Freq	Global Freq	p	v Test
Category 1	low	10.7218	8.94764	153	176	<0.001	4.67683
	jarring	4.06447	3.15201	58	62	<0.001	4.05348
	hum*	1.822	1.37265	26	27	0.00367521	2.90477
	drilling	1.96216	1.52517	28	30	0.00935731	2.59872
	construction	1.12123	0.813421	16	16	0.0115042	2.527
	rapid	1.822	1.42349	26	28	0.0157858	2.41383
	faster	1.05116	0.762583	15	15	0.0159038	2.41112
	piercing	3.71409	3.15201	53	62	0.0227515	2.27758
	rumble	0.911002	0.660905	13	13	0.0303763	2.16515
	hollow	0.840925	0.610066	12	12	0.0419687	2.03383
	fastest	0.840925	0.610066	12	12	0.0419687	2.03383
	variable	0	0.152517	0	3	0.041214	-2.04137
	bikes	0.140154	0.355872	2	7	0.0386773	-2.0676
	cog	0.0700771	0.305033	1	6	0.0142666	-2.45048
	typing	0	0.203355	0	4	0.0112688	-2.53425
	slow	1.68185	2.33859	24	46	0.00455784	-2.83673
	judder	0.210231	0.559227	3	11	0.00449095	-2.84145
	staccato	0	0.254194	0	5	0.00307696	-2.95994
	starting	0	0.305033	0	6	0.000839028	-3.33959
	stuttering	0.280308	0.762583	4	15	0.000543258	-3.45847
	creaky	0.140154	0.559227	2	11	0.000530765	-3.46473
	revving	0.0700771	0.45755	1	9	<0.001	-3.52455
	irregular	0.350385	1.11845	5	22	<0.001	-4.67712
	spluttering	0.560617	1.576	8	31	<0.001	-5.27892
	chugging	0.630694	1.88104	9	37	<0.001	-5.99809
	motorbike	2.87316	5.84647	41	115	<0.001	-8.44106
Category 2	motorbike	13.7037	5.84647	74	115	<0.001	8.44106
	chugging*	5.18519	1.88104	28	37	<0.001	5.99809
	spluttering	4.25926	1.576	23	31	<0.001	5.27892
	irregular	3.14815	1.11845	17	22	<0.001	4.67712
	revving	1.48148	0.45755	8	9	<0.001	3.52455
	creaky	1.66667	0.559227	9	11	0.000530765	3.46473
	stuttering	2.03704	0.762583	11	15	0.000543258	3.45847
	starting	1.11111	0.305033	6	6	0.000839028	3.33959
	staccato	0.925926	0.254194	5	5	0.00307696	2.95994
	judder	1.48148	0.559227	8	11	0.00449095	2.84145
	slow	4.07407	2.33859	22	46	0.00455784	2.83673
	typing	0.740741	0.203355	4	4	0.0112688	2.53425
	cog	0.925926	0.305033	5	6	0.0142666	2.45048
	bikes	0.925926	0.355872	5	7	0.0386773	2.0676
	variable	0.555556	0.152517	3	3	0.041214	2.04137
	hollow	0	0.610066	0	12	0.0419687	-2.03383
	fastest	0	0.610066	0	12	0.0419687	-2.03383
	rumble	0	0.660905	0	13	0.0303763	-2.16515
	piercing	1.66667	3.15201	9	62	0.0227515	-2.27758
	faster	0	0.762583	0	15	0.0159038	-2.41112
	rapid	0.37037	1.42349	2	28	0.0157858	-2.41383
	construction	0	0.813421	0	16	0.0115042	-2.527
	drilling	0.37037	1.52517	2	30	0.00935731	-2.59872
	hum	0.185185	1.37265	1	27	0.00367521	-2.90477
	jarring	0.740741	3.15201	4	62	<0.001	-4.05348
	low	4.25926	8.94764	23	176	<0.001	-4.67683
Category 3	low*	16.3914	8.94764	129	176	<0.001	9.30783
	muffled	5.08259	2.69446	40	53	<0.001	5.17232
	hum	2.66836	1.37265	21	27	<0.001	3.82126
	breezy	1.39771	0.660905	11	13	0.00255226	3.01708
	bass	2.5413	1.47433	20	29	0.00283968	2.98458
	constant	1.01652	0.45755	8	9	0.00748022	2.67467
	noise	2.41423	1.47433	19	29	0.00919421	2.60475
	ambient	0.635324	0.254194	5	5	0.0203499	2.31983
	street	1.01652	0.508388	8	10	0.0242657	2.2529
	hollow	1.14358	0.610066	9	12	0.0300791	2.16905
	high_speed	1.27065	0.711744	10	14	0.034432	2.11498
	languid	0.889454	0.45755	7	9	0.0496161	1.96326
	heavy	0.127065	0.610066	1	12	0.038567	-2.06878
	beats	0	0.406711	0	8	0.0332287	-2.12931
	knocking	0	0.45755	0	9	0.0198796	-2.32861
	standard	0	0.45755	0	9	0.0198796	-2.32861
	creaky	0	0.559227	0	11	0.00710798	-2.69174
	rapid	0.508259	1.42349	4	28	0.00603211	-2.74603
	drilling	0.508259	1.52517	4	30	0.00281373	-2.98739
	piercing	1.65184	3.15201	13	62	0.00203461	-3.08513
	jarring	1.39771	3.15201	11	62	<0.001	-3.67304
	lawnmower	0.25413	1.42349	2	28	<0.001	-3.70636
	chugging	0.508259	1.88104	4	37	<0.001	-3.75889
	spluttering	0.25413	1.576	2	31	<0.001	-4.03817
	irregular	0	1.11845	0	22	<0.001	-4.22184
	motorbike	2.1601	5.84647	17	115	<0.001	-5.94255
Category 4	jarring*	7.34375	3.15201	47	62	<0.001	6.97422
	drilling	3.75	1.52517	24	30	<0.001	5.20052
	piercing	6.25	3.15201	40	62	<0.001	5.11513
	rapid	3.4375	1.42349	22	28	<0.001	4.84658
	faster	2.03125	0.762583	13	15	<0.001	4.08719
	standard	1.25	0.45755	8	9	0.00156539	3.16228
	lawnmower	2.65625	1.42349	17	28	0.00376208	2.89745
	machinery	5.9375	4.01627	38	79	0.00479106	2.82076
	heavy	1.40625	0.610066	9	12	0.00622239	2.73583
	medium_speed	1.5625	0.762583	10	15	0.0136616	2.46604
	rumble	1.40625	0.660905	9	13	0.0144266	2.44646
	running	2.03125	1.11845	13	22	0.0179088	2.3675
	tractor	1.875	1.06762	12	21	0.033751	2.12303
	factory	0.9375	0.406711	6	8	0.0342722	2.11685
	aircraft	0	0.559227	0	11	0.0259944	-2.2263
	chugging	0.78125	1.88104	5	37	0.0142895	-2.4499
	breezy	0	0.660905	0	13	0.0117637	-2.51915
	motorbike	3.75	5.84647	24	115	0.00629651	-2.73193
	slow	0.78125	2.33859	5	46	0.00113617	-3.25444
	noise	0.15625	1.47433	1	29	<0.001	-3.61087
	bass	0.15625	1.47433	1	29	<0.001	-3.61087
	muffled	0.3125	2.69446	2	53	<0.001	-5.04158
	low	3.75	8.94764	24	176	<0.001	-5.89961
Category 5	engine	10.1351	3.20285	15	63	<0.001	3.96952
	fastest*	4.05405	0.610066	6	12	<0.001	3.70935
	plane	2.02703	0.152517	3	3	0.00083601	3.34059
	high_pitch	6.08108	1.72852	9	34	0.00124433	3.22852
	metallic	2.02703	0.254194	3	5	0.00746144	2.67552
	high_speed	2.7027	0.711744	4	14	0.0339628	2.12051
	motorbike	0	5.84647	0	115	<0.001	-3.73613
Category 6	low	18.3099	8.94764	117	176	<0.001	9.63016
	muffled	5.32081	2.69446	34	53	<0.001	4.6518
	hum	2.8169	1.37265	18	27	0.000515969	3.47233
	bass	2.8169	1.47433	18	29	0.00187117	3.10995
	languid*	1.09546	0.45755	7	9	0.0138866	2.46018
	constant	1.09546	0.45755	7	9	0.0138866	2.46018
	breezy	1.40845	0.660905	9	13	0.01426	2.45065
	noise	2.50391	1.47433	16	29	0.0184051	2.35737
	steady	2.03443	1.16929	13	23	0.0287577	2.18679
	motion	0.782473	0.305033	5	6	0.0313914	2.15208
	street	1.09546	0.508388	7	10	0.0333857	2.12741
	tractor	0.312989	1.06762	2	21	0.0304077	-2.16474
	creaky	0	0.559227	0	11	0.0262115	-2.22306
	heavy	0	0.610066	0	12	0.0176485	-2.37291
	drilling	0.469484	1.52517	3	30	0.00821656	-2.64304
	chugging	0.625978	1.88104	4	37	0.00413754	-2.86748
	rapid	0.312989	1.42349	2	28	0.00321822	-2.94609
	spluttering	0.312989	1.576	2	31	0.00117963	-3.24376
	lawnmower	0.156495	1.42349	1	28	<0.001	-3.50944
	irregular	0	1.11845	0	22	<0.001	-3.58789
	piercing	0.938967	3.15201	6	62	<0.001	-4.10599
	motorbike	2.66041	5.84647	17	115	<0.001	-4.32524
	jarring	0.312989	3.15201	2	62	<0.001	-5.64159
Category 7	low	19.5929	8.94764	77	176	<0.001	7.49056
	muffled*	5.34351	2.69446	21	53	0.00135025	3.20508
	street	1.78117	0.508388	7	10	0.00165962	3.14522
	motion	1.27226	0.305033	5	6	0.0031263	2.95504
	steady	2.79898	1.16929	11	23	0.00466652	2.8292
	lorry	1.52672	0.45755	6	9	0.00595776	2.7501
	basic	2.29008	0.965938	9	19	0.0127175	2.49158
	ambient	1.01781	0.254194	4	5	0.0132454	2.4771
	hum	2.79898	1.37265	11	27	0.0207804	2.31195
	chugging	0.508906	1.88104	2	37	0.0258823	-2.22797
	spluttering	0.254453	1.576	1	31	0.0167199	-2.39281
	irregular	0	1.11845	0	22	0.0144078	-2.44693
	lawnmower	0	1.42349	0	28	0.00371177	-2.90167
	jarring	0.508906	3.15201	2	62	<0.001	-3.68932
	piercing	0.508906	3.15201	2	62	<0.001	-3.68932
	motorbike	0.508906	5.84647	2	115	<0.001	-5.92494
Category 8	piercing*	6.59898	3.15201	26	62	<0.001	3.8829
	jarring	6.34518	3.15201	25	62	<0.001	3.60544
	tractor	3.04569	1.06762	12	21	<0.001	3.56767
	large	4.31472	1.93188	17	38	0.000860739	3.33249
	rumble	2.03046	0.660905	8	13	0.00241701	3.03354
	trucks	3.80711	1.93188	15	38	0.00849514	2.63173
	bus	2.53807	1.11845	10	22	0.011866	2.5161
	drilling	3.04569	1.52517	12	30	0.0182095	2.36133
	medium_speed	1.77665	0.762583	7	15	0.0356243	2.10119
	faster	1.77665	0.762583	7	15	0.0356243	2.10119
	heavy	1.52284	0.610066	6	12	0.0384309	2.07023
	bass	0.253807	1.47433	1	29	0.0243883	-2.25096
	slow	0.761421	2.33859	3	46	0.0203134	-2.32051
	spluttering	0.253807	1.576	1	31	0.0164371	-2.39906
	chugging	0.253807	1.88104	1	37	0.00492533	-2.81188
	small	0.253807	1.98271	1	39	0.00327562	-2.94061
	noise	0	1.47433	0	29	0.00290494	-2.97762
	low	5.07614	8.94764	20	176	0.00215946	-3.06738
	muffled	0.507614	2.69446	2	53	0.00128006	-3.22041
	motorbike	2.53807	5.84647	10	115	0.00115478	-3.24982
Category 9	jarring	8.94309	3.15201	22	62	<0.001	4.62783
	machinery*	9.7561	4.01627	24	79	<0.001	4.1878
	lawnmower	4.87805	1.42349	12	28	<0.001	3.87121
	rapid	4.87805	1.42349	12	28	<0.001	3.87121
	drilling	4.87805	1.52517	12	30	<0.001	3.66848
	stroke	2.03252	0.355872	5	7	0.000999293	3.29073
	small	4.87805	1.98271	12	39	0.00388687	2.8872
	faster	2.43902	0.762583	6	15	0.0135085	2.47007
	factory	1.62602	0.406711	4	8	0.0221901	2.2871
	clicking	2.84553	1.11845	7	22	0.0284424	2.19113
	piercing	5.69106	3.15201	14	62	0.0351931	2.10613
	standard	1.62602	0.45755	4	9	0.0360709	2.09613
	bass	0	1.47433	0	29	0.0403089	-2.05057
	large	0	1.93188	0	38	0.011848	-2.51664
	vehicle	0.813008	4.27046	2	84	0.00189139	-3.10678
	muffled	0	2.69446	0	53	0.00151862	-3.1711
	low	1.62602	8.94764	4	176	<0.001	-4.88383
Category 10	bass*	5.69106	1.47433	14	29	<0.001	4.59218
	low	16.2602	8.94764	40	176	<0.001	3.87819
	sports	2.03252	0.355872	5	7	0.000999293	3.29073
	open	1.62602	0.254194	4	5	0.0021583	3.06754
	lower	1.62602	0.254194	4	5	0.0021583	3.06754
	muffled	5.28455	2.69446	13	53	0.0219346	2.2915
	boat	2.43902	0.86426	6	17	0.0268973	2.21301
	languid	1.62602	0.45755	4	9	0.0360709	2.09613
	rapid	0	1.42349	0	28	0.046166	-1.99387
	drilling	0	1.52517	0	30	0.0351923	-2.10614
	high_pitch	0	1.72852	0	34	0.0204319	-2.31832
	large	0	1.93188	0	38	0.011848	-2.51664
	jarring	0	3.15201	0	62	<0.001	-3.51542
Category 11	revving*	2.03562	0.45755	8	9	<0.001	4.13422
	motorbike	9.66921	5.84647	38	115	0.000934126	3.30965
	chugging	4.07125	1.88104	16	37	0.00195169	3.09749
	spluttering	3.56234	1.576	14	31	0.00242415	3.03265
	irregular	2.79898	1.11845	11	22	0.00295626	2.97225
	variable	0.763359	0.152517	3	3	0.0158539	2.41226
	creaky	1.52672	0.559227	6	11	0.0227495	2.27762
	slow	4.07125	2.33859	16	46	0.0254128	2.23507
	starting	1.01781	0.305033	4	6	0.0334836	2.12624
	stuttering	1.78117	0.762583	7	15	0.0351383	2.10676
	hum	0.254453	1.37265	1	27	0.0365611	-2.09063
	rapid	0.254453	1.42349	1	28	0.030114	-2.16859
	low	5.34351	8.94764	21	176	0.0046841	-2.82799
	jarring	0.254453	3.15201	1	62	<0.001	-4.2003
Category 12	motorbike*	24.4898	5.84647	36	115	<0.001	7.80124
	chugging	8.16327	1.88104	12	37	<0.001	4.34198
	bikes	3.40136	0.355872	5	7	<0.001	3.94104
	spluttering	6.12245	1.576	9	31	0.000552595	3.45387
	typing	2.04082	0.203355	3	4	0.00309609	2.95803
	staccato	2.04082	0.254194	3	5	0.00731608	2.6821
	irregular	4.08163	1.11845	6	22	0.00860668	2.62729
	beats	2.04082	0.406711	3	8	0.0346403	2.11254
	low_speed	2.04082	0.406711	3	8	0.0346403	2.11254
	stuttering	2.72109	0.762583	4	15	0.0426764	2.02686
	muffled	0	2.69446	0	53	0.0307712	-2.16002
	engine	0	3.20285	0	63	0.0138114	-2.46213
	machinery	0	4.01627	0	79	0.0037985	-2.89443
	low	1.36054	8.94764	2	176	<0.001	-3.76963
Supplementary Table 8: Representation of descriptive words for each engine sound category. Category names are indicated by an asterix.
