# Supplementary material for: Sound Categories: Category Formation and Evidence-Based Taxonomies
Source: Front Psychol. 2018 Jul 30;9:1277. doi: 10.3389/fpsyg.2018.01277 (PMC6077929; doi:10.3389/fpsyg.2018.01277)
Supplement: Supplementary file 9 [file Table_9.XLSX]

## Sheet: myAffect_all_valid
Study	Word	Coder 1	Coder 2	Coder 3	Type
1_Top	work related	source-event	source-event	source-event	source-event
1_Top	work	source-event	source-event	source-event	source-event
1_Top	wild	source-event	source-event	source-event	source-event
1_Top	whoosy	acoustic	acoustic	acoustic	acoustic
1_Top	weather elemtns	source-event	source-event	source-event	source-event
1_Top	weather	source-event	source-event	source-event	source-event
1_Top	weather	source-event	source-event	source-event	source-event
1_Top	weather	source-event	source-event	source-event	source-event
1_Top	weather	source-event	source-event	source-event	source-event
1_Top	watery c high pitched	acoustic	source-event	source-event	source-event
1_Top	water	source-event	source-event	source-event	source-event
1_Top	water	source-event	source-event	source-event	source-event
1_Top	voices	source-event	source-event	source-event	source-event
1_Top	vocal	acoustic	source-event	source-event	source-event
1_Top	vehicle noises	source-event	acoustic	source-event	source-event
1_Top	unpleasant	subjective-state	subjective-state	subjective-state	subjective-state
1_Top	travelling	source-event	source-event	source-event	source-event
1_Top	travel	source-event	source-event	source-event	source-event
1_Top	trasport	source-event	source-event	source-event	source-event
1_Top	transportation	source-event	source-event	source-event	source-event
1_Top	transport	source-event	source-event	source-event	source-event
1_Top	transport	source-event	source-event	source-event	source-event
1_Top	transport	source-event	source-event	source-event	source-event
1_Top	transport	source-event	source-event	source-event	source-event
1_Top	transient	acoustic	acoustic	acoustic	acoustic
1_Top	tinkle	source-event	acoustic	acoustic	acoustic
1_Top	tingly light	source-event	acoustic	acoustic	acoustic
1_Top	thatclutter	source-event	source-event	acoustic	source-event
1_Top	technology	source-event	source-event	source-event	source-event
1_Top	swishing	acoustic	acoustic	acoustic	acoustic
1_Top	sustained	acoustic	acoustic	acoustic	acoustic
1_Top	staticy	acoustic	acoustic	acoustic	acoustic
1_Top	staccato	acoustic	acoustic	acoustic	acoustic
1_Top	squeaky	acoustic	acoustic	acoustic	acoustic
1_Top	species	source-event	source-event	source-event	source-event
1_Top	social	source-event	acoustic	source-event	source-event
1_Top	short sharp	acoustic	acoustic	acoustic	acoustic
1_Top	short percussive	acoustic	acoustic	acoustic	acoustic
1_Top	short droning	acoustic	source-event	acoustic	acoustic
1_Top	rumbly	acoustic	acoustic	acoustic	acoustic
1_Top	roar	source-event	acoustic	source-event	source-event
1_Top	road	source-event	source-event	source-event	source-event
1_Top	ringtone	source-event	source-event	source-event	source-event
1_Top	rhythmic c med pitch	acoustic	acoustic	acoustic	acoustic
1_Top	repetitive	acoustic	source-event	acoustic	acoustic
1_Top	repative short	acoustic	source-event	acoustic	acoustic
1_Top	relaxing	subjective-state	subjective-state	subjective-state	subjective-state
1_Top	random action	source-event	source-event	source-event	source-event
1_Top	pleasing	subjective-state	subjective-state	subjective-state	subjective-state
1_Top	pleasant	subjective-state	subjective-state	subjective-state	subjective-state
1_Top	places	source-event	source-event	source-event	source-event
1_Top	percussive	acoustic	acoustic	source-event	acoustic
1_Top	people life	source-event	source-event	source-event	source-event
1_Top	people animal	source-event	source-event	source-event	source-event
1_Top	people animals	source-event	source-event	source-event	source-event
1_Top	people	source-event	source-event	source-event	source-event
1_Top	people	source-event	source-event	source-event	source-event
1_Top	people	source-event	source-event	source-event	source-event
1_Top	people	source-event	source-event	source-event	source-event
1_Top	people	source-event	source-event	source-event	source-event
1_Top	people	source-event	source-event	source-event	source-event
1_Top	people	source-event	source-event	source-event	source-event
1_Top	people	source-event	source-event	source-event	source-event
1_Top	people	source-event	source-event	source-event	source-event
1_Top	people	source-event	source-event	source-event	source-event
1_Top	people	source-event	source-event	source-event	source-event
1_Top	peaceful	subjective-state	subjective-state	subjective-state	subjective-state
1_Top	passage of time	subjective-state	source-event	source-event	source-event
1_Top	outside nosies	source-event	acoustic	source-event	source-event
1_Top	outside	source-event	source-event	source-event	source-event
1_Top	outside	source-event	source-event	source-event	source-event
1_Top	outside	source-event	source-event	source-event	source-event
1_Top	outside	source-event	source-event	source-event	source-event
1_Top	outside	source-event	source-event	source-event	source-event
1_Top	outdoors	source-event	source-event	source-event	source-event
1_Top	outdoors	source-event	source-event	source-event	source-event
1_Top	outdoors	source-event	source-event	source-event	source-event
1_Top	of life	source-event	acoustic	source-event	source-event
1_Top	objects	source-event	source-event	source-event	source-event
1_Top	objects	source-event	source-event	source-event	source-event
1_Top	objects	source-event	source-event	source-event	source-event
1_Top	notifications	source-event	source-event	source-event	source-event
1_Top	nothing	source-event	source-event	source-event	source-event
1_Top	neon	source-event	source-event	source-event	source-event
1_Top	nature natural	acoustic	source-event	source-event	source-event
1_Top	nature fluid	acoustic	source-event	source-event	source-event
1_Top	nature based	source-event	source-event	source-event	source-event
1_Top	nature and animals	source-event	source-event	source-event	source-event
1_Top	nature	source-event	source-event	source-event	source-event
1_Top	nature	source-event	source-event	source-event	source-event
1_Top	nature	source-event	source-event	source-event	source-event
1_Top	nature	source-event	source-event	source-event	source-event
1_Top	nature	source-event	source-event	source-event	source-event
1_Top	nature	source-event	source-event	source-event	source-event
1_Top	nature	source-event	source-event	source-event	source-event
1_Top	nature	source-event	source-event	source-event	source-event
1_Top	nature	source-event	source-event	source-event	source-event
1_Top	natural world	source-event	source-event	source-event	source-event
1_Top	natural world	source-event	source-event	source-event	source-event
1_Top	natural	acoustic	source-event	source-event	source-event
1_Top	natural	acoustic	source-event	source-event	source-event
1_Top	natural	acoustic	source-event	source-event	source-event
1_Top	natural	acoustic	source-event	source-event	source-event
1_Top	natural	acoustic	source-event	source-event	source-event
1_Top	natural	acoustic	source-event	source-event	source-event
1_Top	musicky	acoustic	source-event	source-event	source-event
1_Top	musical warning	acoustic	source-event	source-event	source-event
1_Top	musical	acoustic	source-event	source-event	source-event
1_Top	musical	acoustic	source-event	source-event	source-event
1_Top	musical	acoustic	source-event	source-event	source-event
1_Top	musical	acoustic	source-event	source-event	source-event
1_Top	musical	acoustic	source-event	source-event	source-event
1_Top	musical	acoustic	source-event	source-event	source-event
1_Top	music theme	source-event	acoustic	source-event	source-event
1_Top	music	source-event	acoustic	source-event	source-event
1_Top	music	source-event	acoustic	source-event	source-event
1_Top	music	source-event	acoustic	source-event	source-event
1_Top	music	source-event	acoustic	source-event	source-event
1_Top	music	source-event	acoustic	source-event	source-event
1_Top	music	source-event	acoustic	source-event	source-event
1_Top	music	source-event	acoustic	source-event	source-event
1_Top	movement	source-event	source-event	source-event	source-event
1_Top	metal	source-event	source-event	source-event	source-event
1_Top	mechanical	acoustic	source-event	source-event	source-event
1_Top	mechanical	acoustic	source-event	source-event	source-event
1_Top	mechanical	acoustic	source-event	source-event	source-event
1_Top	marine	acoustic	source-event	source-event	source-event
1_Top	manmade objects	source-event	source-event	source-event	source-event
1_Top	man made	source-event	source-event	source-event	source-event
1_Top	man made	source-event	source-event	source-event	source-event
1_Top	machines	source-event	source-event	source-event	source-event
1_Top	machines	source-event	source-event	source-event	source-event
1_Top	machinery	source-event	source-event	source-event	source-event
1_Top	machinary	source-event	source-event	source-event	source-event
1_Top	low abrupt	acoustic	acoustic	acoustic	acoustic
1_Top	loud people	acoustic	source-event	acoustic	acoustic
1_Top	loud	acoustic	acoustic	acoustic	acoustic
1_Top	loud	acoustic	acoustic	acoustic	acoustic
1_Top	less	acoustic	source-event	source-event	source-event
1_Top	interior	acoustic	source-event	source-event	source-event
1_Top	inside noises	source-event	source-event	source-event	source-event
1_Top	inside	source-event	source-event	source-event	source-event
1_Top	industry transport	source-event	source-event	source-event	source-event
1_Top	industrial scraping	source-event	acoustic	source-event	source-event
1_Top	industrial	source-event	source-event	source-event	source-event
1_Top	industrial	source-event	source-event	source-event	source-event
1_Top	industrial	source-event	source-event	source-event	source-event
1_Top	industrial	source-event	source-event	source-event	source-event
1_Top	industrial	source-event	source-event	source-event	source-event
1_Top	indirect	acoustic	source-event	source-event	source-event
1_Top	inanimate	acoustic	source-event	source-event	source-event
1_Top	humming	acoustic	acoustic	acoustic	acoustic
1_Top	humans	source-event	source-event	source-event	source-event
1_Top	human voices	source-event	source-event	source-event	source-event
1_Top	human voice based	source-event	source-event	source-event	source-event
1_Top	human voice	source-event	source-event	source-event	source-event
1_Top	human noises	source-event	source-event	source-event	source-event
1_Top	human noises	source-event	source-event	source-event	source-event
1_Top	human initiated	source-event	source-event	source-event	source-event
1_Top	human homelife	source-event	source-event	source-event	source-event
1_Top	human c narrative	source-event	source-event	source-event	source-event
1_Top	human and animal	source-event	source-event	source-event	source-event
1_Top	human	source-event	source-event	source-event	source-event
1_Top	human	source-event	source-event	source-event	source-event
1_Top	human	source-event	source-event	source-event	source-event
1_Top	human	source-event	source-event	source-event	source-event
1_Top	household	source-event	source-event	source-event	source-event
1_Top	household	source-event	source-event	source-event	source-event
1_Top	house	source-event	source-event	source-event	source-event
1_Top	house	source-event	source-event	source-event	source-event
1_Top	home	source-event	source-event	source-event	source-event
1_Top	home	source-event	source-event	source-event	source-event
1_Top	home	source-event	source-event	source-event	source-event
1_Top	heavy dark	acoustic	subjective-state	subjective-state	subjective-state
1_Top	harmony	acoustic	subjective-state	acoustic	acoustic
1_Top	frying	source-event	acoustic	source-event	source-event
1_Top	from objects	source-event	source-event	source-event	source-event
1_Top	footsteps	source-event	source-event	source-event	source-event
1_Top	flashing banging	source-event	acoustic	acoustic	acoustic
1_Top	fireworks	source-event	source-event	source-event	source-event
1_Top	everyday noises	source-event	acoustic	source-event	source-event
1_Top	everyday lifexf	source-event	source-event	source-event	source-event
1_Top	everyday c processes	source-event	source-event	source-event	source-event
1_Top	everyday	source-event	source-event	source-event	source-event
1_Top	everday	source-event	source-event	source-event	source-event
1_Top	events	source-event	source-event	source-event	source-event
1_Top	environment	source-event	source-event	source-event	source-event
1_Top	entertainment venues	source-event	source-event	source-event	source-event
1_Top	entertainment	source-event	subjective-state	source-event	source-event
1_Top	enjoying their time	subjective-state	source-event	subjective-state	subjective-state
1_Top	elements	acoustic	source-event	source-event	source-event
1_Top	electronics media	source-event	source-event	source-event	source-event
1_Top	electronic	acoustic	source-event	source-event	source-event
1_Top	electronic	acoustic	source-event	source-event	source-event
1_Top	effects	acoustic	source-event	source-event	source-event
1_Top	effects	acoustic	source-event	source-event	source-event
1_Top	effect	acoustic	source-event	source-event	source-event
1_Top	dynamic loud	acoustic	acoustic	acoustic	acoustic
1_Top	droning	acoustic	subjective-state	acoustic	acoustic
1_Top	domestic audio	source-event	acoustic	source-event	source-event
1_Top	domestic	source-event	subjective-state	source-event	source-event
1_Top	domestic	source-event	subjective-state	source-event	source-event
1_Top	distant	acoustic	source-event	acoustic	acoustic
1_Top	direct	acoustic	source-event	source-event	source-event
1_Top	dinging	source-event	acoustic	acoustic	acoustic
1_Top	daily life common	source-event	source-event	source-event	source-event
1_Top	daily life	source-event	source-event	source-event	source-event
1_Top	cringy	subjective-state	subjective-state	subjective-state	subjective-state
1_Top	cringe worthy	subjective-state	subjective-state	subjective-state	subjective-state
1_Top	crackling wood base	acoustic	source-event	acoustic	acoustic
1_Top	crackle	acoustic	acoustic	acoustic	acoustic
1_Top	cracking fizzling	acoustic	acoustic	acoustic	acoustic
1_Top	continuous stochaic	acoustic	acoustic	acoustic	acoustic
1_Top	construction	source-event	source-event	source-event	source-event
1_Top	comple changes	source-event	acoustic	acoustic	acoustic
1_Top	communication	source-event	source-event	source-event	source-event
1_Top	commercial	source-event	subjective-state	source-event	source-event
1_Top	clocks alarms	source-event	source-event	source-event	source-event
1_Top	click beat	source-event	acoustic	acoustic	acoustic
1_Top	chimey	source-event	acoustic	acoustic	acoustic
1_Top	chattery	acoustic	acoustic	acoustic	acoustic
1_Top	busy	acoustic	acoustic	acoustic	acoustic
1_Top	business industry	source-event	source-event	source-event	source-event
1_Top	built by man	acoustic	source-event	source-event	source-event
1_Top	bells horns chimes	source-event	source-event	source-event	source-event
1_Top	bell	source-event	source-event	source-event	source-event
1_Top	background noises	source-event	acoustic	source-event	source-event
1_Top	background	source-event	acoustic	source-event	source-event
1_Top	background	source-event	acoustic	source-event	source-event
1_Top	at home	source-event	acoustic	source-event	source-event
1_Top	anom	subjective-state	source-event	source-event	source-event
1_Top	annoying	subjective-state	subjective-state	subjective-state	subjective-state
1_Top	animals and nature	source-event	source-event	source-event	source-event
1_Top	animals nature	source-event	source-event	source-event	source-event
1_Top	animals	source-event	source-event	source-event	source-event
1_Top	animals	source-event	source-event	source-event	source-event
1_Top	animals	source-event	source-event	source-event	source-event
1_Top	animals	source-event	source-event	source-event	source-event
1_Top	animals	source-event	source-event	source-event	source-event
1_Top	animals	source-event	source-event	source-event	source-event
1_Top	animals	source-event	source-event	source-event	source-event
1_Top	animal	source-event	source-event	source-event	source-event
1_Top	animal	source-event	source-event	source-event	source-event
1_Top	animal	source-event	source-event	source-event	source-event
1_Top	ambient atmosphere	source-event	source-event	source-event	source-event
1_Top	alive	acoustic	source-event	source-event	source-event
1_Top	alerts and alarms	source-event	source-event	source-event	source-event
1_Top	alerts	source-event	source-event	source-event	source-event
1_Top	alarms	source-event	source-event	source-event	source-event
1_Top	alarm noise	source-event	source-event	source-event	source-event
2_Nature	unidentifiable	subjective-state	source-event	source-event	source-event
2_Nature	unidentified noise	source-event	acoustic	acoustic	acoustic
2_Nature	urban	source-event	acoustic	source-event	source-event
2_Nature	machine	source-event	source-event	source-event	source-event
2_Nature	woosh	acoustic	acoustic	acoustic	acoustic
2_Nature	wet	subjective-state	source-event	source-event	source-event
2_Nature	elemental	acoustic	source-event	source-event	source-event
2_Nature	synths	acoustic	source-event	source-event	source-event
2_Nature	hard rain	source-event	source-event	source-event	source-event
2_Nature	large water	source-event	source-event	source-event	source-event
2_Nature	suspense	subjective-state	acoustic	subjective-state	subjective-state
2_Nature	unseen weather	source-event	source-event	source-event	source-event
2_Nature	sporadic c repetitive	acoustic	acoustic	acoustic	acoustic
2_Nature	intensifies	acoustic	source-event	acoustic	acoustic
2_Nature	bothersome	subjective-state	subjective-state	subjective-state	subjective-state
2_Nature	effects	acoustic	source-event	source-event	source-event
2_Nature	thunder	source-event	acoustic	source-event	source-event
2_Nature	flying animals	source-event	source-event	source-event	source-event
2_Nature	bang waves	source-event	acoustic	acoustic	acoustic
2_Nature	gas	source-event	source-event	source-event	source-event
2_Nature	storm	source-event	source-event	source-event	source-event
2_Nature	storm	source-event	source-event	source-event	source-event
2_Nature	stormy weather	source-event	source-event	source-event	source-event
2_Nature	high pitch	acoustic	acoustic	acoustic	acoustic
2_Nature	camping	source-event	source-event	source-event	source-event
2_Nature	camping trip	source-event	source-event	source-event	source-event
2_Nature	roar	source-event	acoustic	acoustic	acoustic
2_Nature	fierce animal noises	source-event	subjective-state	subjective-state	subjective-state
2_Nature	fierce nature	source-event	subjective-state	subjective-state	subjective-state
2_Nature	elements	acoustic	source-event	source-event	source-event
2_Nature	elements	acoustic	source-event	source-event	source-event
2_Nature	fire	source-event	source-event	source-event	source-event
2_Nature	fire	source-event	source-event	source-event	source-event
2_Nature	fire	source-event	source-event	source-event	source-event
2_Nature	fire	source-event	source-event	source-event	source-event
2_Nature	fire	source-event	source-event	source-event	source-event
2_Nature	fire	source-event	source-event	source-event	source-event
2_Nature	fire	source-event	source-event	source-event	source-event
2_Nature	fire	source-event	source-event	source-event	source-event
2_Nature	processed	acoustic	acoustic	acoustic	acoustic
2_Nature	whistle whine	source-event	acoustic	acoustic	acoustic
2_Nature	peircing	acoustic	subjective-state	subjective-state	subjective-state
2_Nature	anthropogenic	acoustic	source-event	source-event	source-event
2_Nature	weather	source-event	source-event	source-event	source-event
2_Nature	weather	source-event	source-event	source-event	source-event
2_Nature	weather	source-event	source-event	source-event	source-event
2_Nature	weather	source-event	source-event	source-event	source-event
2_Nature	weather	source-event	source-event	source-event	source-event
2_Nature	weather	source-event	source-event	source-event	source-event
2_Nature	weather	source-event	source-event	source-event	source-event
2_Nature	weather	source-event	source-event	source-event	source-event
2_Nature	weather	source-event	source-event	source-event	source-event
2_Nature	weather	source-event	source-event	source-event	source-event
2_Nature	weather	source-event	source-event	source-event	source-event
2_Nature	weather	source-event	source-event	source-event	source-event
2_Nature	weather	source-event	source-event	source-event	source-event
2_Nature	weather	source-event	source-event	source-event	source-event
2_Nature	backgorund	source-event	acoustic	source-event	source-event
2_Nature	background	source-event	acoustic	source-event	source-event
2_Nature	fallen water	source-event	source-event	source-event	source-event
2_Nature	repetetive	acoustic	source-event	acoustic	acoustic
2_Nature	liquid	source-event	source-event	source-event	source-event
2_Nature	liquid	source-event	source-event	source-event	source-event
2_Nature	liquids	source-event	source-event	source-event	source-event
2_Nature	rough weather	source-event	source-event	source-event	source-event
2_Nature	rustle	acoustic	acoustic	acoustic	acoustic
2_Nature	artificial	source-event	acoustic	source-event	source-event
2_Nature	man made	source-event	source-event	source-event	source-event
2_Nature	man made	source-event	source-event	source-event	source-event
2_Nature	manmade nature noise	acoustic	source-event	source-event	source-event
2_Nature	dense c consistent	acoustic	source-event	acoustic	acoustic
2_Nature	wind	source-event	source-event	source-event	source-event
2_Nature	wind	source-event	source-event	source-event	source-event
2_Nature	wind	source-event	source-event	source-event	source-event
2_Nature	wind and fire	source-event	source-event	source-event	source-event
2_Nature	wind tunnel	source-event	source-event	source-event	source-event
2_Nature	ambivalent	subjective-state	acoustic	subjective-state	subjective-state
2_Nature	lighting noise	source-event	source-event	source-event	source-event
2_Nature	mammal	source-event	source-event	source-event	source-event
2_Nature	mammals	source-event	source-event	source-event	source-event
2_Nature	mammals and birds	source-event	source-event	source-event	source-event
2_Nature	bark	source-event	source-event	source-event	source-event
2_Nature	drones	acoustic	source-event	acoustic	acoustic
2_Nature	harsh	acoustic	acoustic	acoustic	acoustic
2_Nature	wilderness	source-event	source-event	source-event	source-event
2_Nature	eerie	subjective-state	subjective-state	subjective-state	subjective-state
2_Nature	confusion	subjective-state	subjective-state	subjective-state	subjective-state
2_Nature	bad sleeping	subjective-state	subjective-state	subjective-state	subjective-state
2_Nature	forest	source-event	source-event	source-event	source-event
2_Nature	forest	source-event	source-event	source-event	source-event
2_Nature	forest	source-event	source-event	source-event	source-event
2_Nature	forest	source-event	source-event	source-event	source-event
2_Nature	forest	source-event	source-event	source-event	source-event
2_Nature	forest ambient	acoustic	source-event	source-event	source-event
2_Nature	forest and field	source-event	source-event	source-event	source-event
2_Nature	noise	source-event	acoustic	acoustic	acoustic
2_Nature	earth	source-event	source-event	source-event	source-event
2_Nature	fades in and out	acoustic	source-event	acoustic	acoustic
2_Nature	fades out	acoustic	source-event	acoustic	acoustic
2_Nature	gods creations	source-event	source-event	source-event	source-event
2_Nature	bubbly	acoustic	acoustic	acoustic	acoustic
2_Nature	natural	acoustic	source-event	source-event	source-event
2_Nature	natural ambient	acoustic	source-event	source-event	source-event
2_Nature	natural environment	acoustic	source-event	source-event	source-event
2_Nature	cringe	subjective-state	source-event	subjective-state	subjective-state
2_Nature	medium rain	acoustic	source-event	source-event	source-event
2_Nature	white	acoustic	source-event	acoustic	acoustic
2_Nature	white noise	source-event	acoustic	acoustic	acoustic
2_Nature	scary	subjective-state	subjective-state	subjective-state	subjective-state
2_Nature	annoying	subjective-state	subjective-state	subjective-state	subjective-state
2_Nature	loud annoying	subjective-state	subjective-state	subjective-state	subjective-state
2_Nature	build burn fire	source-event	source-event	source-event	source-event
2_Nature	bird calls	source-event	source-event	source-event	source-event
2_Nature	birdcall	source-event	source-event	source-event	source-event
2_Nature	birds	source-event	source-event	source-event	source-event
2_Nature	birds	source-event	source-event	source-event	source-event
2_Nature	birds	source-event	source-event	source-event	source-event
2_Nature	aggressive	subjective-state	subjective-state	subjective-state	subjective-state
2_Nature	nature	source-event	source-event	source-event	source-event
2_Nature	nature	source-event	source-event	source-event	source-event
2_Nature	nature	source-event	source-event	source-event	source-event
2_Nature	nature	source-event	source-event	source-event	source-event
2_Nature	nature	source-event	source-event	source-event	source-event
2_Nature	nature	source-event	source-event	source-event	source-event
2_Nature	nature	source-event	source-event	source-event	source-event
2_Nature	nature	source-event	source-event	source-event	source-event
2_Nature	nature	source-event	source-event	source-event	source-event
2_Nature	nature	source-event	source-event	source-event	source-event
2_Nature	nature	source-event	source-event	source-event	source-event
2_Nature	nature	source-event	source-event	source-event	source-event
2_Nature	nature	source-event	source-event	source-event	source-event
2_Nature	nature	source-event	source-event	source-event	source-event
2_Nature	nature within itself	source-event	source-event	source-event	source-event
2_Nature	crash barrage	source-event	acoustic	acoustic	acoustic
2_Nature	feathers chirping	source-event	source-event	source-event	source-event
2_Nature	animal	source-event	source-event	source-event	source-event
2_Nature	animal	source-event	source-event	source-event	source-event
2_Nature	animal	source-event	source-event	source-event	source-event
2_Nature	animal	source-event	source-event	source-event	source-event
2_Nature	animal	source-event	source-event	source-event	source-event
2_Nature	animal	source-event	source-event	source-event	source-event
2_Nature	animal	source-event	source-event	source-event	source-event
2_Nature	animal curious	acoustic	source-event	source-event	source-event
2_Nature	animal natural	source-event	subjective-state	source-event	source-event
2_Nature	animal noises	source-event	subjective-state	source-event	source-event
2_Nature	animal voice	source-event	subjective-state	source-event	source-event
2_Nature	animals	source-event	source-event	source-event	source-event
2_Nature	animals	source-event	source-event	source-event	source-event
2_Nature	animals	source-event	source-event	source-event	source-event
2_Nature	animals	source-event	source-event	source-event	source-event
2_Nature	animals	source-event	source-event	source-event	source-event
2_Nature	animals	source-event	source-event	source-event	source-event
2_Nature	animals	source-event	source-event	source-event	source-event
2_Nature	animals	source-event	source-event	source-event	source-event
2_Nature	animals	source-event	source-event	source-event	source-event
2_Nature	animals	source-event	source-event	source-event	source-event
2_Nature	animals	source-event	source-event	source-event	source-event
2_Nature	animals	source-event	source-event	source-event	source-event
2_Nature	animals	source-event	source-event	source-event	source-event
2_Nature	animals	source-event	source-event	source-event	source-event
2_Nature	animals	source-event	source-event	source-event	source-event
2_Nature	animals	source-event	source-event	source-event	source-event
2_Nature	animals birds insect	source-event	source-event	source-event	source-event
2_Nature	animals talking	source-event	source-event	source-event	source-event
2_Nature	animals warning	source-event	subjective-state	source-event	source-event
2_Nature	xx legged animals	source-event	source-event	source-event	source-event
2_Nature	domestic animal	source-event	source-event	source-event	source-event
2_Nature	ambient	acoustic	acoustic	source-event	acoustic
2_Nature	ambient	acoustic	acoustic	source-event	acoustic
2_Nature	ambient	acoustic	acoustic	source-event	acoustic
2_Nature	ambient	acoustic	acoustic	source-event	acoustic
2_Nature	ambient background	source-event	source-event	source-event	source-event
2_Nature	farm	source-event	source-event	source-event	source-event
2_Nature	farm	source-event	source-event	source-event	source-event
2_Nature	enviroment	source-event	source-event	source-event	source-event
2_Nature	environment	source-event	source-event	source-event	source-event
2_Nature	consistent bubbling	acoustic	subjective-state	acoustic	acoustic
2_Nature	constant	acoustic	source-event	acoustic	acoustic
2_Nature	bodies of water	source-event	source-event	source-event	source-event
2_Nature	water	source-event	source-event	source-event	source-event
2_Nature	water	source-event	source-event	source-event	source-event
2_Nature	water	source-event	source-event	source-event	source-event
2_Nature	water	source-event	source-event	source-event	source-event
2_Nature	water	source-event	source-event	source-event	source-event
2_Nature	water	source-event	source-event	source-event	source-event
2_Nature	water	source-event	source-event	source-event	source-event
2_Nature	water	source-event	source-event	source-event	source-event
2_Nature	water	source-event	source-event	source-event	source-event
2_Nature	water	source-event	source-event	source-event	source-event
2_Nature	water	source-event	source-event	source-event	source-event
2_Nature	water	source-event	source-event	source-event	source-event
2_Nature	water	source-event	source-event	source-event	source-event
2_Nature	water	source-event	source-event	source-event	source-event
2_Nature	water	source-event	source-event	source-event	source-event
2_Nature	water	source-event	source-event	source-event	source-event
2_Nature	water	source-event	source-event	source-event	source-event
2_Nature	water	source-event	source-event	source-event	source-event
2_Nature	water	source-event	source-event	source-event	source-event
2_Nature	water	source-event	source-event	source-event	source-event
2_Nature	water in motion	source-event	acoustic	source-event	source-event
2_Nature	lively nature	source-event	subjective-state	source-event	source-event
2_Nature	pets	source-event	source-event	source-event	source-event
2_Nature	pets	source-event	source-event	source-event	source-event
2_Nature	unnerving	subjective-state	subjective-state	subjective-state	subjective-state
2_Nature	air	source-event	source-event	source-event	source-event
2_Nature	creepy weird	subjective-state	subjective-state	subjective-state	subjective-state
2_Nature	smooth wave	source-event	acoustic	acoustic	acoustic
2_Nature	sea and water	source-event	source-event	source-event	source-event
2_Nature	outdoor	source-event	source-event	source-event	source-event
2_Nature	mild	acoustic	acoustic	acoustic	acoustic
2_Nature	home	source-event	source-event	source-event	source-event
2_Nature	playful	subjective-state	subjective-state	subjective-state	subjective-state
2_Nature	low pitch loud	acoustic	acoustic	acoustic	acoustic
2_Nature	soft animal	source-event	acoustic	acoustic	acoustic
2_Nature	gentle animal noises	source-event	subjective-state	subjective-state	subjective-state
2_Nature	gentle nature	source-event	subjective-state	subjective-state	subjective-state
2_Nature	peaceful	subjective-state	subjective-state	subjective-state	subjective-state
2_Nature	good memory triggers	subjective-state	subjective-state	subjective-state	subjective-state
2_Nature	good sleeping	subjective-state	subjective-state	subjective-state	subjective-state
2_Nature	relaxing	subjective-state	subjective-state	subjective-state	subjective-state
2_Nature	vacation	source-event	source-event	source-event	source-event
2_Nature	calm	acoustic	subjective-state	subjective-state	subjective-state
2_Nature	non mammals	source-event	source-event	source-event	source-event
2_Nature	non natural ambience	source-event	acoustic	source-event	source-event
2_Nature	non nature	source-event	source-event	source-event	source-event
3_Manmade	acute	acoustic	source-event	acoustic	acoustic
3_Manmade	clink	acoustic	acoustic	acoustic	acoustic
3_Manmade	clinky	acoustic	acoustic	acoustic	acoustic
3_Manmade	sudden	acoustic	acoustic	acoustic	acoustic
3_Manmade	sudden loud	acoustic	source-event	acoustic	acoustic
3_Manmade	alerts	source-event	source-event	source-event	source-event
3_Manmade	alerts	source-event	source-event	source-event	source-event
3_Manmade	alerts	source-event	source-event	source-event	source-event
3_Manmade	buzzing	source-event	acoustic	acoustic	acoustic
3_Manmade	buzzing	source-event	acoustic	acoustic	acoustic
3_Manmade	buzzy musical	acoustic	acoustic	acoustic	acoustic
3_Manmade	industrial	source-event	source-event	source-event	source-event
3_Manmade	industrial	source-event	source-event	source-event	source-event
3_Manmade	industrial	source-event	source-event	source-event	source-event
3_Manmade	industrial	source-event	source-event	source-event	source-event
3_Manmade	up and down	acoustic	source-event	acoustic	acoustic
3_Manmade	ruberling	acoustic	source-event	acoustic	acoustic
3_Manmade	machine	source-event	source-event	source-event	source-event
3_Manmade	automotive	source-event	acoustic	source-event	source-event
3_Manmade	whirring	acoustic	acoustic	acoustic	acoustic
3_Manmade	boom	acoustic	acoustic	acoustic	acoustic
3_Manmade	technology	source-event	source-event	source-event	source-event
3_Manmade	work	source-event	source-event	source-event	source-event
3_Manmade	work enviroment	source-event	source-event	source-event	source-event
3_Manmade	work noises	source-event	source-event	source-event	source-event
3_Manmade	working noise	source-event	source-event	source-event	source-event
3_Manmade	workplace	source-event	source-event	source-event	source-event
3_Manmade	approaching footstep	source-event	source-event	source-event	source-event
3_Manmade	metallic	acoustic	source-event	source-event	source-event
3_Manmade	metallic	acoustic	source-event	source-event	source-event
3_Manmade	industry	source-event	source-event	source-event	source-event
3_Manmade	industry	source-event	source-event	source-event	source-event
3_Manmade	industry	source-event	source-event	source-event	source-event
3_Manmade	thud	source-event	acoustic	acoustic	acoustic
3_Manmade	mechanical	acoustic	source-event	source-event	source-event
3_Manmade	utilities	source-event	source-event	source-event	source-event
3_Manmade	slush	acoustic	acoustic	source-event	acoustic
3_Manmade	in the dark	source-event	source-event	source-event	source-event
3_Manmade	clattering	acoustic	acoustic	acoustic	acoustic
3_Manmade	irregular	acoustic	source-event	acoustic	acoustic
3_Manmade	sporadic variance	acoustic	acoustic	acoustic	acoustic
3_Manmade	clangs water	source-event	acoustic	acoustic	acoustic
3_Manmade	humming	acoustic	acoustic	acoustic	acoustic
3_Manmade	humming	acoustic	acoustic	acoustic	acoustic
3_Manmade	sharp	acoustic	acoustic	acoustic	acoustic
3_Manmade	vehicle noises	source-event	acoustic	source-event	source-event
3_Manmade	vehicles	source-event	source-event	source-event	source-event
3_Manmade	vehicles	source-event	source-event	source-event	source-event
3_Manmade	vehicular	source-event	acoustic	source-event	source-event
3_Manmade	daily noises	source-event	acoustic	source-event	source-event
3_Manmade	tools and electronic	source-event	source-event	source-event	source-event
3_Manmade	bang c buzz fizz	source-event	acoustic	acoustic	acoustic
3_Manmade	banging and working	source-event	acoustic	acoustic	acoustic
3_Manmade	vehicles	source-event	source-event	source-event	source-event
3_Manmade	vehicles	source-event	source-event	source-event	source-event
3_Manmade	environmental	acoustic	source-event	source-event	source-event
3_Manmade	high pitched	acoustic	acoustic	acoustic	acoustic
3_Manmade	engine cars	source-event	source-event	source-event	source-event
3_Manmade	single tone repeat	acoustic	acoustic	acoustic	acoustic
3_Manmade	helicopter	source-event	source-event	source-event	source-event
3_Manmade	rhythmic melodic	acoustic	acoustic	acoustic	acoustic
3_Manmade	road noise	source-event	acoustic	source-event	source-event
3_Manmade	general city	source-event	source-event	source-event	source-event
3_Manmade	background noise	source-event	acoustic	source-event	source-event
3_Manmade	background noise	source-event	acoustic	source-event	source-event
3_Manmade	dragging	source-event	acoustic	acoustic	acoustic
3_Manmade	liquid	source-event	source-event	source-event	source-event
3_Manmade	construction	source-event	source-event	source-event	source-event
3_Manmade	chiming	acoustic	source-event	acoustic	acoustic
3_Manmade	people	source-event	source-event	source-event	source-event
3_Manmade	people moving	source-event	source-event	source-event	source-event
3_Manmade	repetitive	acoustic	source-event	acoustic	acoustic
3_Manmade	electric lights vent	source-event	source-event	source-event	source-event
3_Manmade	metal	source-event	source-event	source-event	source-event
3_Manmade	lighting	source-event	source-event	source-event	source-event
3_Manmade	lighting noises	source-event	source-event	source-event	source-event
3_Manmade	transport	source-event	source-event	source-event	source-event
3_Manmade	transport	source-event	source-event	source-event	source-event
3_Manmade	transport	source-event	source-event	source-event	source-event
3_Manmade	transport	source-event	source-event	source-event	source-event
3_Manmade	transport	source-event	source-event	source-event	source-event
3_Manmade	transport	source-event	source-event	source-event	source-event
3_Manmade	transport	source-event	source-event	source-event	source-event
3_Manmade	transport	source-event	source-event	source-event	source-event
3_Manmade	transport	source-event	source-event	source-event	source-event
3_Manmade	transport	source-event	source-event	source-event	source-event
3_Manmade	transport	source-event	source-event	source-event	source-event
3_Manmade	transport	source-event	source-event	source-event	source-event
3_Manmade	transport	source-event	source-event	source-event	source-event
3_Manmade	transport	source-event	source-event	source-event	source-event
3_Manmade	transport	source-event	source-event	source-event	source-event
3_Manmade	transport noises	source-event	acoustic	source-event	source-event
3_Manmade	transporting	source-event	source-event	source-event	source-event
3_Manmade	night tmie	source-event	source-event	source-event	source-event
3_Manmade	droning repition	acoustic	source-event	acoustic	acoustic
3_Manmade	melodic	acoustic	acoustic	acoustic	acoustic
3_Manmade	trains	source-event	source-event	source-event	source-event
3_Manmade	time	source-event	source-event	source-event	source-event
3_Manmade	time	source-event	source-event	source-event	source-event
3_Manmade	time	source-event	source-event	source-event	source-event
3_Manmade	time keeping	subjective-state	source-event	source-event	source-event
3_Manmade	times	source-event	source-event	source-event	source-event
3_Manmade	building	source-event	source-event	source-event	source-event
3_Manmade	building	source-event	source-event	source-event	source-event
3_Manmade	building items	source-event	source-event	source-event	source-event
3_Manmade	building work	source-event	source-event	source-event	source-event
3_Manmade	buildings	source-event	source-event	source-event	source-event
3_Manmade	timing	source-event	source-event	source-event	source-event
3_Manmade	subtle	acoustic	acoustic	acoustic	acoustic
3_Manmade	recreational noise	source-event	source-event	source-event	source-event
3_Manmade	clock	source-event	source-event	source-event	source-event
3_Manmade	clock related	source-event	source-event	source-event	source-event
3_Manmade	clock related	source-event	source-event	source-event	source-event
3_Manmade	clocks	source-event	source-event	source-event	source-event
3_Manmade	clocks	source-event	source-event	source-event	source-event
3_Manmade	clocks and alarms	source-event	source-event	source-event	source-event
3_Manmade	loud	acoustic	acoustic	acoustic	acoustic
3_Manmade	loud	acoustic	acoustic	acoustic	acoustic
3_Manmade	loud	acoustic	acoustic	acoustic	acoustic
3_Manmade	loud	acoustic	acoustic	acoustic	acoustic
3_Manmade	loud construction	acoustic	source-event	acoustic	acoustic
3_Manmade	noisy	acoustic	acoustic	acoustic	acoustic
3_Manmade	noise	source-event	acoustic	acoustic	acoustic
3_Manmade	kitchen	source-event	source-event	source-event	source-event
3_Manmade	kitchen	source-event	source-event	source-event	source-event
3_Manmade	kitchen	source-event	source-event	source-event	source-event
3_Manmade	kitchen	source-event	source-event	source-event	source-event
3_Manmade	kitchen	source-event	source-event	source-event	source-event
3_Manmade	kitchen	source-event	source-event	source-event	source-event
3_Manmade	everyday	source-event	source-event	source-event	source-event
3_Manmade	everyday noises	source-event	acoustic	source-event	source-event
3_Manmade	attention	subjective-state	subjective-state	source-event	subjective-state
3_Manmade	natural	acoustic	source-event	source-event	source-event
3_Manmade	nature	source-event	source-event	source-event	source-event
3_Manmade	household	source-event	source-event	source-event	source-event
3_Manmade	household	source-event	source-event	source-event	source-event
3_Manmade	household	source-event	source-event	source-event	source-event
3_Manmade	household	source-event	source-event	source-event	source-event
3_Manmade	household	source-event	source-event	source-event	source-event
3_Manmade	household noises	source-event	acoustic	source-event	source-event
3_Manmade	household noises	source-event	acoustic	source-event	source-event
3_Manmade	houshold	source-event	source-event	source-event	source-event
3_Manmade	human made	source-event	source-event	source-event	source-event
3_Manmade	human made	source-event	source-event	source-event	source-event
3_Manmade	humans	source-event	source-event	source-event	source-event
3_Manmade	made by human action	source-event	source-event	source-event	source-event
3_Manmade	annoying	subjective-state	subjective-state	subjective-state	subjective-state
3_Manmade	annoying	subjective-state	subjective-state	subjective-state	subjective-state
3_Manmade	fireworks	source-event	source-event	source-event	source-event
3_Manmade	fireworks	source-event	source-event	source-event	source-event
3_Manmade	fireworks	source-event	source-event	source-event	source-event
3_Manmade	fireworks	source-event	source-event	source-event	source-event
3_Manmade	fireworks	source-event	source-event	source-event	source-event
3_Manmade	obtrusive noise	source-event	subjective-state	subjective-state	subjective-state
3_Manmade	at a restaurant	source-event	acoustic	source-event	source-event
3_Manmade	things that light up	source-event	source-event	source-event	source-event
3_Manmade	crashy industrial	source-event	acoustic	acoustic	acoustic
3_Manmade	ringing	acoustic	source-event	acoustic	acoustic
3_Manmade	alarm	source-event	source-event	source-event	source-event
3_Manmade	alarm	source-event	source-event	source-event	source-event
3_Manmade	alarm	source-event	source-event	source-event	source-event
3_Manmade	alarm	source-event	source-event	source-event	source-event
3_Manmade	alarms	source-event	source-event	source-event	source-event
3_Manmade	alarms	source-event	source-event	source-event	source-event
3_Manmade	alarms	source-event	source-event	source-event	source-event
3_Manmade	alarms effects	source-event	acoustic	source-event	source-event
3_Manmade	outside	source-event	source-event	source-event	source-event
3_Manmade	outside	source-event	source-event	source-event	source-event
3_Manmade	outside	source-event	source-event	source-event	source-event
3_Manmade	outside	source-event	source-event	source-event	source-event
3_Manmade	outside	source-event	source-event	source-event	source-event
3_Manmade	outside	source-event	source-event	source-event	source-event
3_Manmade	percussive	acoustic	acoustic	source-event	acoustic
3_Manmade	domestic	source-event	subjective-state	source-event	source-event
3_Manmade	domestic	source-event	subjective-state	source-event	source-event
3_Manmade	domestic	source-event	subjective-state	source-event	source-event
3_Manmade	explosions	source-event	source-event	source-event	source-event
3_Manmade	constant noise	source-event	acoustic	acoustic	acoustic
3_Manmade	water	source-event	source-event	source-event	source-event
3_Manmade	water	source-event	source-event	source-event	source-event
3_Manmade	water	source-event	source-event	source-event	source-event
3_Manmade	water air	source-event	source-event	source-event	source-event
3_Manmade	water flowing	source-event	acoustic	source-event	source-event
3_Manmade	water gushing	source-event	acoustic	source-event	source-event
3_Manmade	around the house	source-event	acoustic	source-event	source-event
3_Manmade	house	source-event	source-event	source-event	source-event
3_Manmade	house and sort	source-event	source-event	source-event	source-event
3_Manmade	in the house	source-event	source-event	source-event	source-event
3_Manmade	nice	subjective-state	subjective-state	subjective-state	subjective-state
3_Manmade	air noises	source-event	source-event	source-event	source-event
3_Manmade	short repetative	acoustic	source-event	acoustic	acoustic
3_Manmade	short sharp singular	acoustic	source-event	acoustic	acoustic
3_Manmade	footsteps	source-event	source-event	source-event	source-event
3_Manmade	indoor noises	source-event	source-event	source-event	source-event
3_Manmade	inside	source-event	source-event	source-event	source-event
3_Manmade	the inside world	source-event	source-event	source-event	source-event
3_Manmade	decorative lighting	source-event	source-event	source-event	source-event
3_Manmade	food	source-event	source-event	source-event	source-event
3_Manmade	food	source-event	source-event	source-event	source-event
3_Manmade	food	source-event	source-event	source-event	source-event
3_Manmade	food and drink	source-event	source-event	source-event	source-event
3_Manmade	food and drinks	source-event	source-event	source-event	source-event
3_Manmade	food devices	source-event	source-event	source-event	source-event
3_Manmade	food related	source-event	source-event	source-event	source-event
3_Manmade	food related	source-event	source-event	source-event	source-event
3_Manmade	steady harsh	acoustic	acoustic	acoustic	acoustic
3_Manmade	steady soft	acoustic	acoustic	acoustic	acoustic
3_Manmade	celebration	source-event	subjective-state	subjective-state	subjective-state
3_Manmade	outdoor	source-event	source-event	source-event	source-event
3_Manmade	outdoor noises	source-event	acoustic	source-event	source-event
3_Manmade	outdoors	source-event	source-event	source-event	source-event
3_Manmade	outdoors	source-event	source-event	source-event	source-event
3_Manmade	outdoors	source-event	source-event	source-event	source-event
3_Manmade	the outside world	source-event	source-event	source-event	source-event
3_Manmade	musical	source-event	acoustic	source-event	source-event
3_Manmade	musical	source-event	acoustic	source-event	source-event
3_Manmade	musical noise	source-event	acoustic	source-event	source-event
3_Manmade	home	source-event	source-event	source-event	source-event
3_Manmade	home	source-event	source-event	source-event	source-event
3_Manmade	home	source-event	source-event	source-event	source-event
3_Manmade	home	source-event	source-event	source-event	source-event
3_Manmade	home	source-event	source-event	source-event	source-event
3_Manmade	home	source-event	source-event	source-event	source-event
3_Manmade	home	source-event	source-event	source-event	source-event
3_Manmade	home noises	source-event	source-event	source-event	source-event
3_Manmade	transportation	source-event	source-event	source-event	source-event
3_Manmade	transportation	source-event	source-event	source-event	source-event
3_Manmade	transportation	source-event	source-event	source-event	source-event
3_Manmade	low pitched	acoustic	acoustic	acoustic	acoustic
3_Manmade	soft	acoustic	acoustic	acoustic	acoustic
3_Manmade	travel	source-event	source-event	source-event	source-event
3_Manmade	travel	source-event	source-event	source-event	source-event
3_Manmade	travel noise	source-event	acoustic	source-event	source-event
3_Manmade	gentle noises	source-event	subjective-state	subjective-state	subjective-state
3_Manmade	sky	source-event	source-event	source-event	source-event
3_Manmade	quiet	acoustic	acoustic	acoustic	acoustic
3_Manmade	quiet	acoustic	acoustic	acoustic	acoustic
3_Manmade	quiet	acoustic	acoustic	acoustic	acoustic
3_Manmade	fun	subjective-state	subjective-state	subjective-state	subjective-state
3_Manmade	dull	subjective-state	subjective-state	subjective-state	subjective-state
4_Dogs	happy	subjective-state	subjective-state	subjective-state	subjective-state
4_Dogs	happy	subjective-state	subjective-state	subjective-state	subjective-state
4_Dogs	happy	subjective-state	subjective-state	subjective-state	subjective-state
4_Dogs	happy	subjective-state	subjective-state	subjective-state	subjective-state
4_Dogs	happy s	subjective-state	subjective-state	subjective-state	subjective-state
4_Dogs	excited	subjective-state	subjective-state	subjective-state	subjective-state
4_Dogs	excited	subjective-state	subjective-state	subjective-state	subjective-state
4_Dogs	excited	subjective-state	subjective-state	subjective-state	subjective-state
4_Dogs	excited	subjective-state	subjective-state	subjective-state	subjective-state
4_Dogs	excited	subjective-state	subjective-state	subjective-state	subjective-state
4_Dogs	excited	subjective-state	subjective-state	subjective-state	subjective-state
4_Dogs	excited 4_Dogs	source-event	subjective-state	subjective-state	subjective-state
4_Dogs	yelp excitement	subjective-state	subjective-state	subjective-state	subjective-state
4_Dogs	yipping	source-event	acoustic	acoustic	acoustic
4_Dogs	yippy	acoustic	acoustic	acoustic	acoustic
4_Dogs	sad	subjective-state	subjective-state	subjective-state	subjective-state
4_Dogs	sad	subjective-state	subjective-state	subjective-state	subjective-state
4_Dogs	sad	subjective-state	subjective-state	subjective-state	subjective-state
4_Dogs	sad upset	subjective-state	subjective-state	subjective-state	subjective-state
4_Dogs	sad s	subjective-state	subjective-state	subjective-state	subjective-state
4_Dogs	sad unhappy	subjective-state	subjective-state	subjective-state	subjective-state
4_Dogs	stressed	subjective-state	acoustic	subjective-state	subjective-state
4_Dogs	violent	subjective-state	subjective-state	subjective-state	subjective-state
4_Dogs	puppy ing	source-event	source-event	source-event	source-event
4_Dogs	puppy or small	source-event	source-event	source-event	source-event
4_Dogs	norm friendly m l	subjective-state	source-event	subjective-state	subjective-state
4_Dogs	norm friendly s	subjective-state	source-event	subjective-state	subjective-state
4_Dogs	normal	subjective-state	source-event	source-event	source-event
4_Dogs	normal	subjective-state	source-event	source-event	source-event
4_Dogs	normal s	subjective-state	source-event	source-event	source-event
4_Dogs	friendly	subjective-state	subjective-state	subjective-state	subjective-state
4_Dogs	softer s	subjective-state	acoustic	acoustic	acoustic
4_Dogs	low deeper pitched	acoustic	acoustic	acoustic	acoustic
4_Dogs	low growl	acoustic	acoustic	acoustic	acoustic
4_Dogs	low pitch	acoustic	acoustic	acoustic	acoustic
4_Dogs	low pitch	acoustic	acoustic	acoustic	acoustic
4_Dogs	low pitched	acoustic	acoustic	acoustic	acoustic
4_Dogs	lower pitched	acoustic	acoustic	acoustic	acoustic
4_Dogs	threatening s	subjective-state	acoustic	subjective-state	subjective-state
4_Dogs	that is playing	source-event	source-event	source-event	source-event
4_Dogs	playful	subjective-state	subjective-state	source-event	subjective-state
4_Dogs	playful	subjective-state	subjective-state	source-event	subjective-state
4_Dogs	playful	subjective-state	subjective-state	source-event	subjective-state
4_Dogs	playful s	subjective-state	subjective-state	source-event	subjective-state
4_Dogs	playful s	subjective-state	subjective-state	source-event	subjective-state
4_Dogs	angry	subjective-state	subjective-state	subjective-state	subjective-state
4_Dogs	angry	subjective-state	subjective-state	subjective-state	subjective-state
4_Dogs	angry	subjective-state	subjective-state	subjective-state	subjective-state
4_Dogs	angry	subjective-state	subjective-state	subjective-state	subjective-state
4_Dogs	angry barks	subjective-state	source-event	subjective-state	subjective-state
4_Dogs	angry dog	subjective-state	source-event	subjective-state	subjective-state
4_Dogs	angry mean s	subjective-state	source-event	subjective-state	subjective-state
4_Dogs	very angry	subjective-state	subjective-state	subjective-state	subjective-state
4_Dogs	awful	subjective-state	subjective-state	subjective-state	subjective-state
4_Dogs	snarl	source-event	acoustic	acoustic	acoustic
4_Dogs	frightened	subjective-state	subjective-state	subjective-state	subjective-state
4_Dogs	funny	subjective-state	subjective-state	subjective-state	subjective-state
4_Dogs	viscous	acoustic	subjective-state	subjective-state	subjective-state
4_Dogs	whine	source-event	acoustic	acoustic	acoustic
4_Dogs	whine	source-event	acoustic	acoustic	acoustic
4_Dogs	whining	source-event	acoustic	acoustic	acoustic
4_Dogs	whining s	source-event	acoustic	acoustic	acoustic
4_Dogs	whining s	source-event	acoustic	acoustic	acoustic
4_Dogs	whining upset	subjective-state	subjective-state	acoustic	subjective-state
4_Dogs	hurt	subjective-state	subjective-state	subjective-state	subjective-state
4_Dogs	hurt	subjective-state	subjective-state	subjective-state	subjective-state
4_Dogs	just annoying	subjective-state	subjective-state	subjective-state	subjective-state
4_Dogs	short	acoustic	source-event	acoustic	acoustic
4_Dogs	short barks	acoustic	source-event	acoustic	acoustic
4_Dogs	short fast s	acoustic	source-event	acoustic	acoustic
4_Dogs	scared	subjective-state	subjective-state	subjective-state	subjective-state
4_Dogs	scared	subjective-state	subjective-state	subjective-state	subjective-state
4_Dogs	scared s	subjective-state	subjective-state	subjective-state	subjective-state
4_Dogs	just bored c noisy	subjective-state	subjective-state	subjective-state	subjective-state
4_Dogs	airy	acoustic	acoustic	acoustic	acoustic
4_Dogs	very nice	subjective-state	subjective-state	subjective-state	subjective-state
4_Dogs	lonely	subjective-state	subjective-state	subjective-state	subjective-state
4_Dogs	lonely	subjective-state	subjective-state	subjective-state	subjective-state
4_Dogs	lonely 4_Dogs	source-event	subjective-state	subjective-state	subjective-state
4_Dogs	alarm	subjective-state	source-event	subjective-state	subjective-state
4_Dogs	mid high pitch	acoustic	acoustic	acoustic	acoustic
4_Dogs	mid pitch ing	acoustic	acoustic	acoustic	acoustic
4_Dogs	light	acoustic	source-event	acoustic	acoustic
4_Dogs	ordinary home friend	source-event	source-event	source-event	source-event
4_Dogs	aggressive	subjective-state	subjective-state	subjective-state	subjective-state
4_Dogs	aggressive	subjective-state	subjective-state	subjective-state	subjective-state
4_Dogs	aggressive	subjective-state	subjective-state	subjective-state	subjective-state
4_Dogs	aggressive	subjective-state	subjective-state	subjective-state	subjective-state
4_Dogs	aggressive	subjective-state	subjective-state	subjective-state	subjective-state
4_Dogs	aggressive	subjective-state	subjective-state	subjective-state	subjective-state
4_Dogs	aggressive	subjective-state	subjective-state	subjective-state	subjective-state
4_Dogs	aggressive s	subjective-state	subjective-state	subjective-state	subjective-state
4_Dogs	aggressive m l	subjective-state	subjective-state	subjective-state	subjective-state
4_Dogs	aggressive s	subjective-state	subjective-state	subjective-state	subjective-state
4_Dogs	agressive	subjective-state	subjective-state	subjective-state	subjective-state
4_Dogs	agressive	subjective-state	subjective-state	subjective-state	subjective-state
4_Dogs	agressive	subjective-state	subjective-state	subjective-state	subjective-state
4_Dogs	agressive	subjective-state	subjective-state	subjective-state	subjective-state
4_Dogs	agressive	subjective-state	subjective-state	subjective-state	subjective-state
4_Dogs	agressive loud	subjective-state	acoustic	subjective-state	subjective-state
4_Dogs	very aggressive	subjective-state	subjective-state	subjective-state	subjective-state
4_Dogs	call for attention	source-event	subjective-state	source-event	source-event
4_Dogs	annoying s	subjective-state	subjective-state	subjective-state	subjective-state
4_Dogs	distressed	acoustic	subjective-state	subjective-state	subjective-state
4_Dogs	distressed s	acoustic	subjective-state	subjective-state	subjective-state
4_Dogs	dog	source-event	source-event	source-event	source-event
4_Dogs	medium	acoustic	source-event	source-event	source-event
4_Dogs	medium s	acoustic	source-event	source-event	source-event
4_Dogs	medium s	acoustic	source-event	source-event	source-event
4_Dogs	medium pitch	acoustic	acoustic	source-event	acoustic
4_Dogs	medium sized	acoustic	source-event	source-event	source-event
4_Dogs	warning	source-event	subjective-state	source-event	source-event
4_Dogs	warning	source-event	subjective-state	source-event	source-event
4_Dogs	warning angry	acoustic	subjective-state	subjective-state	subjective-state
4_Dogs	warning go away	acoustic	subjective-state	subjective-state	subjective-state
4_Dogs	whiney	acoustic	acoustic	acoustic	acoustic
4_Dogs	whiney	acoustic	acoustic	acoustic	acoustic
4_Dogs	whiny	acoustic	acoustic	acoustic	acoustic
4_Dogs	attention grabbing	subjective-state	subjective-state	acoustic	subjective-state
4_Dogs	old	subjective-state	source-event	source-event	source-event
4_Dogs	old	subjective-state	source-event	source-event	source-event
4_Dogs	crying	subjective-state	source-event	subjective-state	subjective-state
4_Dogs	crying howl	subjective-state	acoustic	subjective-state	subjective-state
4_Dogs	long and screeching	acoustic	acoustic	acoustic	acoustic
4_Dogs	woofy	acoustic	acoustic	acoustic	acoustic
4_Dogs	woofy	acoustic	acoustic	acoustic	acoustic
4_Dogs	communicating	source-event	source-event	source-event	source-event
4_Dogs	small	subjective-state	source-event	source-event	source-event
4_Dogs	small	subjective-state	source-event	source-event	source-event
4_Dogs	small	subjective-state	source-event	source-event	source-event
4_Dogs	small	subjective-state	source-event	source-event	source-event
4_Dogs	small	subjective-state	source-event	source-event	source-event
4_Dogs	small	subjective-state	source-event	source-event	source-event
4_Dogs	small	subjective-state	source-event	source-event	source-event
4_Dogs	small	subjective-state	source-event	source-event	source-event
4_Dogs	small yippy	acoustic	source-event	source-event	source-event
4_Dogs	small s	subjective-state	source-event	source-event	source-event
4_Dogs	small s	subjective-state	source-event	source-event	source-event
4_Dogs	small s	subjective-state	source-event	source-event	source-event
4_Dogs	small s	subjective-state	source-event	source-event	source-event
4_Dogs	small s	subjective-state	source-event	source-event	source-event
4_Dogs	small and yappy	acoustic	source-event	source-event	source-event
4_Dogs	small dog	source-event	source-event	source-event	source-event
4_Dogs	very small	subjective-state	source-event	source-event	source-event
4_Dogs	averaged sized	acoustic	source-event	source-event	source-event
4_Dogs	anxious	subjective-state	subjective-state	subjective-state	subjective-state
4_Dogs	wail	source-event	acoustic	acoustic	acoustic
4_Dogs	harsh	acoustic	acoustic	subjective-state	acoustic
4_Dogs	raspy	acoustic	acoustic	acoustic	acoustic
4_Dogs	unsettled	subjective-state	subjective-state	subjective-state	subjective-state
4_Dogs	long s	acoustic	source-event	acoustic	acoustic
4_Dogs	bark	source-event	source-event	source-event	source-event
4_Dogs	bark	source-event	source-event	source-event	source-event
4_Dogs	bark to warn	source-event	subjective-state	source-event	source-event
4_Dogs	bark with growl	source-event	subjective-state	subjective-state	subjective-state
4_Dogs	barking	source-event	source-event	source-event	source-event
4_Dogs	barking	source-event	source-event	source-event	source-event
4_Dogs	barky	acoustic	source-event	source-event	source-event
4_Dogs	barky	acoustic	source-event	source-event	source-event
4_Dogs	shriek	source-event	subjective-state	subjective-state	subjective-state
4_Dogs	standard	source-event	acoustic	source-event	source-event
4_Dogs	yap	source-event	acoustic	acoustic	acoustic
4_Dogs	yap little	source-event	acoustic	acoustic	acoustic
4_Dogs	yapping	source-event	acoustic	acoustic	acoustic
4_Dogs	yappy	acoustic	acoustic	acoustic	acoustic
4_Dogs	yappy	acoustic	acoustic	acoustic	acoustic
4_Dogs	yappy s	acoustic	acoustic	acoustic	acoustic
4_Dogs	yappy 4_Dogs	acoustic	acoustic	acoustic	acoustic
4_Dogs	yappy jumping	acoustic	acoustic	acoustic	acoustic
4_Dogs	yaps	source-event	acoustic	acoustic	acoustic
4_Dogs	strained	acoustic	acoustic	acoustic	acoustic
4_Dogs	growl	source-event	acoustic	acoustic	acoustic
4_Dogs	growl	source-event	acoustic	acoustic	acoustic
4_Dogs	growling	source-event	acoustic	acoustic	acoustic
4_Dogs	growling	source-event	acoustic	acoustic	acoustic
4_Dogs	growling	source-event	acoustic	acoustic	acoustic
4_Dogs	growling	source-event	acoustic	acoustic	acoustic
4_Dogs	growling	source-event	acoustic	acoustic	acoustic
4_Dogs	growling	source-event	acoustic	acoustic	acoustic
4_Dogs	growling	source-event	acoustic	acoustic	acoustic
4_Dogs	growling angry	source-event	acoustic	acoustic	acoustic
4_Dogs	growling and barking	source-event	acoustic	acoustic	acoustic
4_Dogs	growling very angry	source-event	acoustic	acoustic	acoustic
4_Dogs	growls	source-event	acoustic	acoustic	acoustic
4_Dogs	growls	source-event	acoustic	acoustic	acoustic
4_Dogs	growly	source-event	acoustic	acoustic	acoustic
4_Dogs	grrls and howls	source-event	acoustic	acoustic	acoustic
4_Dogs	deep	acoustic	subjective-state	acoustic	acoustic
4_Dogs	deep	acoustic	subjective-state	acoustic	acoustic
4_Dogs	deep s	acoustic	subjective-state	acoustic	acoustic
4_Dogs	deep ing	acoustic	source-event	acoustic	acoustic
4_Dogs	deep s	acoustic	subjective-state	acoustic	acoustic
4_Dogs	deep bark	acoustic	source-event	acoustic	acoustic
4_Dogs	deep growl	acoustic	source-event	acoustic	acoustic
4_Dogs	deep scary	acoustic	source-event	acoustic	acoustic
4_Dogs	deep voice s	acoustic	source-event	acoustic	acoustic
4_Dogs	high bark	acoustic	source-event	acoustic	acoustic
4_Dogs	high pitced s	acoustic	acoustic	acoustic	acoustic
4_Dogs	high pitch	acoustic	acoustic	acoustic	acoustic
4_Dogs	high pitch	acoustic	acoustic	acoustic	acoustic
4_Dogs	high pitch	acoustic	acoustic	acoustic	acoustic
4_Dogs	high pitch ing	acoustic	acoustic	acoustic	acoustic
4_Dogs	high pitched	acoustic	acoustic	acoustic	acoustic
4_Dogs	high pitched	acoustic	acoustic	acoustic	acoustic
4_Dogs	high pitched cclose	acoustic	acoustic	acoustic	acoustic
4_Dogs	high pitched squeeky	acoustic	acoustic	acoustic	acoustic
4_Dogs	higher pitched	acoustic	acoustic	acoustic	acoustic
4_Dogs	higher pitched	acoustic	acoustic	acoustic	acoustic
4_Dogs	moderate	subjective-state	source-event	source-event	source-event
4_Dogs	quick ing	acoustic	source-event	acoustic	acoustic
4_Dogs	huge s	source-event	source-event	source-event	source-event
4_Dogs	big	acoustic	source-event	source-event	source-event
4_Dogs	big	acoustic	source-event	source-event	source-event
4_Dogs	big	acoustic	source-event	source-event	source-event
4_Dogs	big	acoustic	source-event	source-event	source-event
4_Dogs	big s	acoustic	source-event	source-event	source-event
4_Dogs	big s	acoustic	source-event	source-event	source-event
4_Dogs	squeaky	acoustic	acoustic	acoustic	acoustic
4_Dogs	squeaky	acoustic	acoustic	acoustic	acoustic
4_Dogs	squeaky	acoustic	acoustic	acoustic	acoustic
4_Dogs	large	subjective-state	source-event	source-event	source-event
4_Dogs	large c guard	acoustic	source-event	source-event	source-event
4_Dogs	large s	subjective-state	source-event	source-event	source-event
4_Dogs	large dog	source-event	source-event	source-event	source-event
4_Dogs	very large	subjective-state	source-event	source-event	source-event
4_Dogs	defensive	subjective-state	subjective-state	subjective-state	subjective-state
4_Dogs	defensive	subjective-state	subjective-state	subjective-state	subjective-state
4_Dogs	chatty	subjective-state	source-event	source-event	source-event
4_Dogs	drawling c howling	acoustic	subjective-state	subjective-state	subjective-state
4_Dogs	howl	source-event	subjective-state	subjective-state	subjective-state
4_Dogs	howl	source-event	subjective-state	subjective-state	subjective-state
4_Dogs	howl	source-event	subjective-state	subjective-state	subjective-state
4_Dogs	howl whimper	source-event	subjective-state	subjective-state	subjective-state
4_Dogs	howling	source-event	subjective-state	subjective-state	subjective-state
4_Dogs	howling	source-event	subjective-state	subjective-state	subjective-state
4_Dogs	howling	source-event	subjective-state	subjective-state	subjective-state
4_Dogs	howling	source-event	subjective-state	subjective-state	subjective-state
4_Dogs	howling	source-event	subjective-state	subjective-state	subjective-state
4_Dogs	howling	source-event	subjective-state	subjective-state	subjective-state
4_Dogs	howling s	source-event	subjective-state	subjective-state	subjective-state
4_Dogs	howling being upset	source-event	subjective-state	subjective-state	subjective-state
4_Dogs	howling or whining	source-event	subjective-state	subjective-state	subjective-state
4_Dogs	howls	source-event	subjective-state	subjective-state	subjective-state
4_Dogs	asserting dominance	subjective-state	subjective-state	subjective-state	subjective-state
4_Dogs	squeal cry	source-event	subjective-state	subjective-state	subjective-state
4_Dogs	yelpy	acoustic	acoustic	acoustic	acoustic
4_Dogs	tiny s	subjective-state	source-event	source-event	source-event
4_Dogs	alert	subjective-state	acoustic	subjective-state	subjective-state
4_Dogs	alert barks	source-event	source-event	source-event	source-event
4_Dogs	alerting	subjective-state	subjective-state	subjective-state	subjective-state
5_Engines	calm	subjective-state	subjective-state	subjective-state	subjective-state
5_Engines	quiet	acoustic	acoustic	acoustic	acoustic
5_Engines	quiet	acoustic	acoustic	acoustic	acoustic
5_Engines	quiet	acoustic	acoustic	acoustic	acoustic
5_Engines	quiet	acoustic	acoustic	acoustic	acoustic
5_Engines	quiet engine	source-event	acoustic	acoustic	acoustic
5_Engines	quiet humming motor	source-event	acoustic	acoustic	acoustic
5_Engines	quiet motor machine	source-event	acoustic	acoustic	acoustic
5_Engines	languid	subjective-state	acoustic	subjective-state	subjective-state
5_Engines	monotonous	subjective-state	acoustic	acoustic	acoustic
5_Engines	soft	acoustic	acoustic	acoustic	acoustic
5_Engines	soft noises	source-event	acoustic	acoustic	acoustic
5_Engines	low	acoustic	acoustic	acoustic	acoustic
5_Engines	low	acoustic	acoustic	acoustic	acoustic
5_Engines	low	acoustic	acoustic	acoustic	acoustic
5_Engines	low freq	acoustic	acoustic	acoustic	acoustic
5_Engines	low med freq	acoustic	acoustic	acoustic	acoustic
5_Engines	low muffled	acoustic	acoustic	acoustic	acoustic
5_Engines	low rpm	acoustic	source-event	source-event	source-event
5_Engines	lower	acoustic	acoustic	acoustic	acoustic
5_Engines	boisterous	subjective-state	subjective-state	subjective-state	subjective-state
5_Engines	mild noise	acoustic	acoustic	acoustic	acoustic
5_Engines	outdoor machinery	source-event	source-event	source-event	source-event
5_Engines	outdoors	source-event	source-event	source-event	source-event
5_Engines	smooth	acoustic	acoustic	acoustic	acoustic
5_Engines	smooth	acoustic	acoustic	acoustic	acoustic
5_Engines	smooth driving	acoustic	acoustic	acoustic	acoustic
5_Engines	smooth running motor	source-event	acoustic	acoustic	acoustic
5_Engines	smoother	subjective-state	acoustic	acoustic	acoustic
5_Engines	steady engine	source-event	acoustic	acoustic	acoustic
5_Engines	steady pitch	acoustic	acoustic	acoustic	acoustic
5_Engines	indoor machinery	source-event	source-event	source-event	source-event
5_Engines	inconsistent vehicle	source-event	source-event	source-event	source-event
5_Engines	spluttering	source-event	acoustic	acoustic	acoustic
5_Engines	spluttery	acoustic	acoustic	acoustic	acoustic
5_Engines	sputtering noises	source-event	acoustic	acoustic	acoustic
5_Engines	in the air	source-event	source-event	source-event	source-event
5_Engines	rollercoaster track	source-event	source-event	source-event	source-event
5_Engines	typing	source-event	acoustic	acoustic	acoustic
5_Engines	constant	acoustic	source-event	acoustic	acoustic
5_Engines	slow	acoustic	source-event	source-event	source-event
5_Engines	slower	subjective-state	source-event	source-event	source-event
5_Engines	slower	subjective-state	source-event	source-event	source-event
5_Engines	slowest	subjective-state	source-event	source-event	source-event
5_Engines	slowest	subjective-state	source-event	source-event	source-event
5_Engines	slowly chug machine	acoustic	source-event	source-event	source-event
5_Engines	stationary juddering	source-event	acoustic	source-event	source-event
5_Engines	consistently slow	acoustic	source-event	acoustic	acoustic
5_Engines	clickers	source-event	acoustic	acoustic	acoustic
5_Engines	clicking	source-event	acoustic	acoustic	acoustic
5_Engines	clicky	acoustic	acoustic	acoustic	acoustic
5_Engines	ambient outdoor	source-event	acoustic	acoustic	acoustic
5_Engines	fan	source-event	source-event	source-event	source-event
5_Engines	fan	source-event	source-event	source-event	source-event
5_Engines	lawn equipment	source-event	source-event	source-event	source-event
5_Engines	lawn mower	source-event	source-event	source-event	source-event
5_Engines	lawn mowers	source-event	source-event	source-event	source-event
5_Engines	lawnmower	source-event	source-event	source-event	source-event
5_Engines	stuttering engine	source-event	acoustic	acoustic	acoustic
5_Engines	stuttery	acoustic	acoustic	acoustic	acoustic
5_Engines	basic	acoustic	source-event	source-event	source-event
5_Engines	basic csmoother	acoustic	source-event	acoustic	acoustic
5_Engines	aggressive	subjective-state	subjective-state	subjective-state	subjective-state
5_Engines	distant	acoustic	source-event	source-event	source-event
5_Engines	white noise	source-event	acoustic	acoustic	acoustic
5_Engines	white noise	source-event	acoustic	acoustic	acoustic
5_Engines	med freq	acoustic	acoustic	acoustic	acoustic
5_Engines	med high freq	acoustic	acoustic	acoustic	acoustic
5_Engines	medium	acoustic	source-event	source-event	source-event
5_Engines	medium	acoustic	source-event	source-event	source-event
5_Engines	medium high rpm	acoustic	source-event	source-event	source-event
5_Engines	medium low rpm	acoustic	source-event	source-event	source-event
5_Engines	factory	source-event	source-event	source-event	source-event
5_Engines	contained machinery	source-event	source-event	source-event	source-event
5_Engines	sports cars	source-event	source-event	source-event	source-event
5_Engines	stacatto	acoustic	acoustic	acoustic	acoustic
5_Engines	car	source-event	source-event	source-event	source-event
5_Engines	car	source-event	source-event	source-event	source-event
5_Engines	car	source-event	source-event	source-event	source-event
5_Engines	car bike truck motor	source-event	source-event	source-event	source-event
5_Engines	car engines	source-event	source-event	source-event	source-event
5_Engines	car engines	source-event	source-event	source-event	source-event
5_Engines	car like standstill	source-event	subjective-state	source-event	source-event
5_Engines	cars	source-event	source-event	source-event	source-event
5_Engines	cars	source-event	source-event	source-event	source-event
5_Engines	chugging	source-event	acoustic	acoustic	acoustic
5_Engines	chugging	source-event	acoustic	acoustic	acoustic
5_Engines	chuggy	acoustic	acoustic	acoustic	acoustic
5_Engines	integrating	acoustic	source-event	source-event	source-event
5_Engines	noise	source-event	acoustic	source-event	source-event
5_Engines	loud	acoustic	acoustic	acoustic	acoustic
5_Engines	loud	acoustic	acoustic	acoustic	acoustic
5_Engines	loud engine	acoustic	source-event	acoustic	acoustic
5_Engines	loud fast motor	acoustic	acoustic	acoustic	acoustic
5_Engines	loud grumbling motor	acoustic	acoustic	acoustic	acoustic
5_Engines	loud medium motor	acoustic	source-event	acoustic	acoustic
5_Engines	loud noises	acoustic	source-event	acoustic	acoustic
5_Engines	very loud	acoustic	subjective-state	acoustic	acoustic
5_Engines	silent	acoustic	source-event	acoustic	acoustic
5_Engines	jet plane	source-event	source-event	source-event	source-event
5_Engines	small engine	source-event	source-event	source-event	source-event
5_Engines	small engines	source-event	source-event	source-event	source-event
5_Engines	small engines	source-event	source-event	source-event	source-event
5_Engines	smaller cars	source-event	source-event	source-event	source-event
5_Engines	niche	subjective-state	source-event	source-event	source-event
5_Engines	unsure	subjective-state	source-event	source-event	source-event
5_Engines	harsh	acoustic	subjective-state	subjective-state	subjective-state
5_Engines	boat	source-event	source-event	source-event	source-event
5_Engines	boat engine	source-event	source-event	source-event	source-event
5_Engines	boat motor	source-event	source-event	source-event	source-event
5_Engines	train	source-event	source-event	source-event	source-event
5_Engines	train	source-event	source-event	source-event	source-event
5_Engines	train	source-event	source-event	source-event	source-event
5_Engines	train	source-event	source-event	source-event	source-event
5_Engines	train	source-event	source-event	source-event	source-event
5_Engines	train	source-event	source-event	source-event	source-event
5_Engines	train noises	source-event	acoustic	source-event	source-event
5_Engines	trains	source-event	source-event	source-event	source-event
5_Engines	droning	acoustic	subjective-state	acoustic	acoustic
5_Engines	hollow	acoustic	acoustic	acoustic	acoustic
5_Engines	vehicle	source-event	source-event	source-event	source-event
5_Engines	running engine	source-event	source-event	source-event	source-event
5_Engines	street	source-event	source-event	source-event	source-event
5_Engines	street noise	source-event	source-event	source-event	source-event
5_Engines	transport	source-event	source-event	source-event	source-event
5_Engines	accelerating slowly	acoustic	source-event	acoustic	acoustic
5_Engines	rapid	acoustic	source-event	source-event	source-event
5_Engines	breezy	acoustic	acoustic	acoustic	acoustic
5_Engines	start up noises	source-event	source-event	source-event	source-event
5_Engines	starting engine	source-event	source-event	source-event	source-event
5_Engines	standard	subjective-state	source-event	source-event	source-event
5_Engines	diesel truck engine	source-event	source-event	source-event	source-event
5_Engines	variable engine	source-event	source-event	source-event	source-event
5_Engines	construction	source-event	source-event	source-event	source-event
5_Engines	construction	source-event	source-event	source-event	source-event
5_Engines	heavy mechanics	source-event	source-event	source-event	source-event
5_Engines	background hum	source-event	acoustic	source-event	source-event
5_Engines	aircraft	source-event	source-event	source-event	source-event
5_Engines	rhythmic irregular	acoustic	acoustic	acoustic	acoustic
5_Engines	rhythmic regular	acoustic	acoustic	acoustic	acoustic
5_Engines	piercing	acoustic	subjective-state	subjective-state	subjective-state
5_Engines	open c harsh	acoustic	acoustic	acoustic	acoustic
5_Engines	open pitched	acoustic	acoustic	acoustic	acoustic
5_Engines	tractor	source-event	source-event	source-event	source-event
5_Engines	tractor	source-event	source-event	source-event	source-event
5_Engines	tractortrailerengine	source-event	source-event	source-event	source-event
5_Engines	lorry	source-event	source-event	source-event	source-event
5_Engines	truck large vehicle	source-event	source-event	source-event	source-event
5_Engines	trucks	source-event	source-event	source-event	source-event
5_Engines	trucks	source-event	source-event	source-event	source-event
5_Engines	helicopter chugging	source-event	source-event	source-event	source-event
5_Engines	engine	source-event	source-event	source-event	source-event
5_Engines	engine running	source-event	source-event	source-event	source-event
5_Engines	xx stroke engines	source-event	source-event	source-event	source-event
5_Engines	growling	source-event	acoustic	acoustic	acoustic
5_Engines	deep	acoustic	subjective-state	acoustic	acoustic
5_Engines	deep c low	acoustic	source-event	acoustic	acoustic
5_Engines	high freq	acoustic	acoustic	acoustic	acoustic
5_Engines	high pitch	acoustic	acoustic	acoustic	acoustic
5_Engines	high pitched	acoustic	acoustic	acoustic	acoustic
5_Engines	high rpm	acoustic	source-event	source-event	source-event
5_Engines	high speed	acoustic	source-event	source-event	source-event
5_Engines	bus	source-event	source-event	source-event	source-event
5_Engines	bus or subway motor	source-event	source-event	source-event	source-event
5_Engines	muffled	acoustic	acoustic	acoustic	acoustic
5_Engines	muffled	acoustic	acoustic	acoustic	acoustic
5_Engines	muffled engine	source-event	acoustic	acoustic	acoustic
5_Engines	muffled hum	acoustic	acoustic	acoustic	acoustic
5_Engines	muffled pulse	acoustic	acoustic	acoustic	acoustic
5_Engines	bike light vehicle	source-event	source-event	source-event	source-event
5_Engines	bikes	source-event	source-event	source-event	source-event
5_Engines	motor bike	source-event	acoustic	source-event	source-event
5_Engines	motorbike	source-event	acoustic	source-event	source-event
5_Engines	motorbike	source-event	acoustic	source-event	source-event
5_Engines	motorbike	source-event	acoustic	source-event	source-event
5_Engines	motorbike	source-event	acoustic	source-event	source-event
5_Engines	motorbike lawnmower	source-event	source-event	source-event	source-event
5_Engines	motorbike standstill	source-event	source-event	source-event	source-event
5_Engines	motorbikes vehicles	source-event	source-event	source-event	source-event
5_Engines	machinery	source-event	source-event	source-event	source-event
5_Engines	machinery	source-event	source-event	source-event	source-event
5_Engines	machinery	source-event	source-event	source-event	source-event
5_Engines	machinery	source-event	source-event	source-event	source-event
5_Engines	machinery	source-event	source-event	source-event	source-event
5_Engines	machinery belt	source-event	source-event	source-event	source-event
5_Engines	idle	acoustic	source-event	source-event	source-event
5_Engines	idle engine	source-event	source-event	source-event	source-event
5_Engines	knocking	source-event	acoustic	acoustic	acoustic
5_Engines	motorcycle	source-event	source-event	source-event	source-event
5_Engines	motorcycle	source-event	source-event	source-event	source-event
5_Engines	motorcycle	source-event	source-event	source-event	source-event
5_Engines	motorcycle engine	source-event	source-event	source-event	source-event
5_Engines	motorcycle engines	source-event	source-event	source-event	source-event
5_Engines	motorcycles mopeds	source-event	source-event	source-event	source-event
5_Engines	cog	source-event	acoustic	acoustic	acoustic
5_Engines	other tools	source-event	source-event	source-event	source-event
5_Engines	tools	source-event	source-event	source-event	source-event
5_Engines	fast	source-event	source-event	source-event	source-event
5_Engines	fast spin	source-event	source-event	source-event	source-event
5_Engines	faster	source-event	source-event	source-event	source-event
5_Engines	faster	source-event	source-event	source-event	source-event
5_Engines	fastest	subjective-state	source-event	source-event	source-event
5_Engines	fastest	subjective-state	source-event	source-event	source-event
5_Engines	quick	acoustic	source-event	source-event	source-event
5_Engines	vehicle in motion	source-event	source-event	source-event	source-event
5_Engines	vehicles setting off	source-event	source-event	source-event	source-event
5_Engines	hum rhythmic	acoustic	acoustic	acoustic	acoustic
5_Engines	humming	acoustic	acoustic	acoustic	acoustic
5_Engines	grating	acoustic	acoustic	acoustic	acoustic
5_Engines	grating	acoustic	acoustic	acoustic	acoustic
5_Engines	grating c harsh	acoustic	acoustic	acoustic	acoustic
5_Engines	midi grate	acoustic	acoustic	acoustic	acoustic
5_Engines	clockwork	source-event	acoustic	acoustic	acoustic
5_Engines	irregular	acoustic	source-event	acoustic	acoustic
5_Engines	big trucks semis	source-event	source-event	source-event	source-event
5_Engines	increase change	acoustic	source-event	source-event	source-event
5_Engines	loose engine	source-event	source-event	source-event	source-event
5_Engines	large engine	source-event	source-event	source-event	source-event
5_Engines	larger cars	source-event	source-event	source-event	source-event
5_Engines	mechanical	acoustic	source-event	source-event	source-event
5_Engines	mechanical motor	acoustic	source-event	source-event	source-event
5_Engines	mechanical tool	acoustic	source-event	source-event	source-event
5_Engines	motorized	source-event	acoustic	source-event	source-event
5_Engines	rattle	acoustic	acoustic	acoustic	acoustic
5_Engines	metallic	acoustic	acoustic	acoustic	acoustic
5_Engines	tuh	source-event	acoustic	source-event	source-event
5_Engines	creaky	acoustic	acoustic	acoustic	acoustic
5_Engines	whirring	acoustic	acoustic	acoustic	acoustic
5_Engines	whirring	acoustic	acoustic	acoustic	acoustic
5_Engines	machine deep hollow	acoustic	source-event	source-event	source-event
5_Engines	machine high pitch	acoustic	source-event	source-event	source-event
5_Engines	machine hollow	acoustic	source-event	source-event	source-event
5_Engines	machine less beats	acoustic	source-event	source-event	source-event
5_Engines	machine more beats	acoustic	source-event	source-event	source-event
5_Engines	revving	acoustic	source-event	source-event	source-event
5_Engines	revving	acoustic	source-event	source-event	source-event
5_Engines	revving engine	source-event	source-event	source-event	source-event
5_Engines	rumble	acoustic	acoustic	acoustic	acoustic
5_Engines	jarring	acoustic	subjective-state	subjective-state	subjective-state
5_Engines	industrial	source-event	source-event	source-event	source-event
5_Engines	industrial	source-event	source-event	source-event	source-event
5_Engines	drill	source-event	source-event	source-event	source-event
5_Engines	drilling	source-event	subjective-state	source-event	source-event
5_Engines	drilling	source-event	subjective-state	source-event	source-event
5_Engines	bass	source-event	acoustic	acoustic	acoustic
6_Top_no_desc	People	source-event	source-event	source-event	source-event
6_Top_no_desc	Alerts	source-event	source-event	source-event	source-event
6_Top_no_desc	Noisy	acoustic	acoustic	acoustic	acoustic
6_Top_no_desc	Nature	source-event	source-event	source-event	source-event
6_Top_no_desc	Background sounds	source-event	acoustic	source-event	source-event
6_Top_no_desc	repetitive	acoustic	source-event	acoustic	acoustic
6_Top_no_desc	bang ting	source-event	acoustic	acoustic	acoustic
6_Top_no_desc	machine	source-event	source-event	source-event	source-event
6_Top_no_desc	elements	acoustic	source-event	source-event	source-event
6_Top_no_desc	humans animals	source-event	source-event	source-event	source-event
6_Top_no_desc	Loud noises	acoustic	acoustic	acoustic	acoustic
6_Top_no_desc	vehicle	source-event	source-event	source-event	source-event
6_Top_no_desc	everyday	source-event	source-event	source-event	source-event
6_Top_no_desc	voices music	source-event	source-event	source-event	source-event
6_Top_no_desc	natural	source-event	source-event	source-event	source-event
6_Top_no_desc	Workplace Sound FX	source-event	source-event	source-event	source-event
6_Top_no_desc	Ringtones Alerts	acoustic	source-event	acoustic	acoustic
6_Top_no_desc	Background Noise	source-event	acoustic	source-event	source-event
6_Top_no_desc	Soundscapes	source-event	source-event	source-event	source-event
6_Top_no_desc	Sound FX	acoustic	source-event	source-event	source-event
6_Top_no_desc	Mechanical Tools	acoustic	source-event	source-event	source-event
6_Top_no_desc	Natural and music	source-event	source-event	source-event	source-event
6_Top_no_desc	Background Noises	source-event	acoustic	source-event	source-event
6_Top_no_desc	Ringing	acoustic	source-event	acoustic	acoustic
6_Top_no_desc	Vocals	source-event	source-event	source-event	source-event
6_Top_no_desc	Nature	source-event	source-event	source-event	source-event
6_Top_no_desc	Human	source-event	source-event	source-event	source-event
6_Top_no_desc	Transportation	source-event	source-event	source-event	source-event
6_Top_no_desc	Mechanical	source-event	acoustic	source-event	source-event
6_Top_no_desc	Musical	source-event	acoustic	source-event	source-event
6_Top_no_desc	Animals	source-event	source-event	source-event	source-event
6_Top_no_desc	Machinery	source-event	source-event	source-event	source-event
6_Top_no_desc	Bells	source-event	source-event	source-event	source-event
6_Top_no_desc	Water Weather	source-event	source-event	source-event	source-event
6_Top_no_desc	Byproducts	acoustic	source-event	source-event	source-event
6_Top_no_desc	human animals	source-event	source-event	source-event	source-event
6_Top_no_desc	fuzzy	acoustic	acoustic	acoustic	acoustic
6_Top_no_desc	alarm horn	source-event	source-event	source-event	source-event
6_Top_no_desc	movements	source-event	source-event	source-event	source-event
6_Top_no_desc	white noise	source-event	acoustic	acoustic	acoustic
6_Top_no_desc	Vehicles	source-event	source-event	source-event	source-event
6_Top_no_desc	Nature	source-event	source-event	source-event	source-event
6_Top_no_desc	People	source-event	source-event	source-event	source-event
6_Top_no_desc	Instruments	source-event	acoustic	source-event	source-event
6_Top_no_desc	Technology	source-event	source-event	source-event	source-event
6_Top_no_desc	Machine	source-event	source-event	source-event	source-event
6_Top_no_desc	Human	source-event	source-event	source-event	source-event
6_Top_no_desc	Animal	source-event	source-event	source-event	source-event
6_Top_no_desc	Electronic	acoustic	source-event	source-event	source-event
6_Top_no_desc	Elements	acoustic	source-event	source-event	source-event
6_Top_no_desc	Loud	acoustic	acoustic	acoustic	acoustic
6_Top_no_desc	Attomosphic	acoustic	subjective-state	subjective-state	subjective-state
6_Top_no_desc	Environmently	source-event	source-event	source-event	source-event
6_Top_no_desc	People	source-event	source-event	source-event	source-event
6_Top_no_desc	piono	source-event	source-event	source-event	source-event
6_Top_no_desc	Water sounds	source-event	source-event	source-event	source-event
6_Top_no_desc	alerts	source-event	source-event	source-event	source-event
6_Top_no_desc	people	source-event	source-event	source-event	source-event
6_Top_no_desc	The living world	source-event	source-event	source-event	source-event
6_Top_no_desc	Generic noise	subjective-state	source-event	source-event	source-event
6_Top_no_desc	Vehicles	source-event	source-event	source-event	source-event
6_Top_no_desc	People	source-event	source-event	source-event	source-event
6_Top_no_desc	Animals	source-event	source-event	source-event	source-event
6_Top_no_desc	Daily noises	source-event	source-event	source-event	source-event
6_Top_no_desc	Weather	source-event	source-event	source-event	source-event
6_Top_no_desc	Synthetic	acoustic	source-event	source-event	source-event
6_Top_no_desc	Musical	source-event	acoustic	source-event	source-event
6_Top_no_desc	Natural	source-event	source-event	source-event	source-event
6_Top_no_desc	Human	source-event	source-event	source-event	source-event
6_Top_no_desc	Urban	source-event	acoustic	source-event	source-event
6_Top_no_desc	signals	source-event	source-event	source-event	source-event
6_Top_no_desc	background noises	source-event	acoustic	source-event	source-event
6_Top_no_desc	human	source-event	source-event	source-event	source-event
6_Top_no_desc	animals	source-event	source-event	source-event	source-event
6_Top_no_desc	music	source-event	acoustic	source-event	source-event
6_Top_no_desc	travel stready beat	source-event	source-event	source-event	source-event
6_Top_no_desc	environment haunting	source-event	source-event	source-event	source-event
6_Top_no_desc	humans	source-event	source-event	source-event	source-event
6_Top_no_desc	household	source-event	source-event	source-event	source-event
6_Top_no_desc	mechanical action	acoustic	source-event	source-event	source-event
6_Top_no_desc	Mechanical	acoustic	source-event	source-event	source-event
6_Top_no_desc	Chimes	source-event	source-event	source-event	source-event
6_Top_no_desc	Abrasive	subjective-state	acoustic	acoustic	acoustic
6_Top_no_desc	Natural	source-event	source-event	source-event	source-event
6_Top_no_desc	Human	source-event	source-event	source-event	source-event
6_Top_no_desc	vehicles 0x2C tools	source-event	source-event	source-event	source-event
6_Top_no_desc	break	source-event	acoustic	source-event	source-event
6_Top_no_desc	human	source-event	source-event	source-event	source-event
6_Top_no_desc	planet	source-event	source-event	source-event	source-event
6_Top_no_desc	rhythmic	acoustic	acoustic	acoustic	acoustic
6_Top_no_desc	Churches 0x26 Music	source-event	source-event	source-event	source-event
6_Top_no_desc	Manmade Noises	source-event	source-event	source-event	source-event
6_Top_no_desc	transport	source-event	source-event	source-event	source-event
6_Top_no_desc	Nature 0x26 Animals	source-event	source-event	source-event	source-event
6_Top_no_desc	Industrial noises	source-event	source-event	source-event	source-event
6_Top_no_desc	Human	source-event	source-event	source-event	source-event
6_Top_no_desc	Nature	source-event	source-event	source-event	source-event
6_Top_no_desc	Animals	source-event	source-event	source-event	source-event
6_Top_no_desc	Music	source-event	acoustic	source-event	source-event
6_Top_no_desc	Technology	source-event	source-event	source-event	source-event
6_Top_no_desc	people	source-event	source-event	source-event	source-event
6_Top_no_desc	animal noises	source-event	source-event	source-event	source-event
6_Top_no_desc	weather	source-event	source-event	source-event	source-event
6_Top_no_desc	vehicle noises	source-event	source-event	source-event	source-event
6_Top_no_desc	machines and objects	source-event	source-event	source-event	source-event
6_Top_no_desc	Mammalian	acoustic	source-event	source-event	source-event
6_Top_no_desc	Inanimate objects	source-event	source-event	source-event	source-event
6_Top_no_desc	Natural	source-event	source-event	source-event	source-event
6_Top_no_desc	Alarms	source-event	source-event	source-event	source-event
6_Top_no_desc	Mechanical	acoustic	source-event	source-event	source-event
6_Top_no_desc	Weather	source-event	source-event	source-event	source-event
6_Top_no_desc	Musical	source-event	acoustic	source-event	source-event
6_Top_no_desc	Human	source-event	source-event	source-event	source-event
6_Top_no_desc	Nature and animals	source-event	source-event	source-event	source-event
6_Top_no_desc	Transport and Travel	source-event	source-event	source-event	source-event
6_Top_no_desc	Clicking	acoustic	source-event	acoustic	acoustic
6_Top_no_desc	Events	source-event	source-event	source-event	source-event
6_Top_no_desc	Outdoor	source-event	source-event	source-event	source-event
6_Top_no_desc	Transport	source-event	source-event	source-event	source-event
6_Top_no_desc	Alert	source-event	source-event	source-event	source-event
6_Top_no_desc	transport	source-event	source-event	source-event	source-event
6_Top_no_desc	voice	source-event	source-event	source-event	source-event
6_Top_no_desc	animals	source-event	source-event	source-event	source-event
6_Top_no_desc	Household noises	source-event	source-event	source-event	source-event
6_Top_no_desc	loud noises	acoustic	acoustic	acoustic	acoustic
6_Top_no_desc	Repetitive musical	acoustic	source-event	acoustic	acoustic
6_Top_no_desc	animal human noises	source-event	source-event	source-event	source-event
6_Top_no_desc	water Nature	source-event	source-event	source-event	source-event
6_Top_no_desc	Machinery	source-event	source-event	source-event	source-event
6_Top_no_desc	opening	source-event	acoustic	source-event	source-event
6_Top_no_desc	Generic ambient	acoustic	subjective-state	acoustic	acoustic
6_Top_no_desc	People	source-event	source-event	source-event	source-event
6_Top_no_desc	Instruments	source-event	acoustic	source-event	source-event
6_Top_no_desc	Animals	source-event	source-event	source-event	source-event
6_Top_no_desc	Machinery	source-event	source-event	source-event	source-event
6_Top_no_desc	animals	source-event	source-event	source-event	source-event
6_Top_no_desc	alarms horns bells	source-event	source-event	source-event	source-event
6_Top_no_desc	background noise	source-event	acoustic	source-event	source-event
6_Top_no_desc	Everyday noises	source-event	source-event	source-event	source-event
6_Top_no_desc	People	source-event	source-event	source-event	source-event
6_Top_no_desc	Tones 0x26 horns bells	acoustic	acoustic	source-event	acoustic
6_Top_no_desc	Machinery Transport	source-event	source-event	source-event	source-event
6_Top_no_desc	Music orchestra	source-event	acoustic	source-event	source-event
6_Top_no_desc	Voices animals	source-event	source-event	source-event	source-event
6_Top_no_desc	Nature	source-event	source-event	source-event	source-event
6_Top_no_desc	alarms	source-event	source-event	source-event	source-event
6_Top_no_desc	industrial	source-event	source-event	source-event	source-event
6_Top_no_desc	musical instruments	source-event	acoustic	source-event	source-event
6_Top_no_desc	voices	source-event	source-event	source-event	source-event
6_Top_no_desc	weather	source-event	source-event	source-event	source-event
6_Top_no_desc	Music	source-event	acoustic	source-event	source-event
6_Top_no_desc	Mechanical	acoustic	source-event	source-event	source-event
6_Top_no_desc	Human	source-event	source-event	source-event	source-event
6_Top_no_desc	Animal	source-event	source-event	source-event	source-event
6_Top_no_desc	Nature	source-event	source-event	source-event	source-event
6_Top_no_desc	Non Metallic	acoustic	source-event	source-event	source-event
6_Top_no_desc	Metallic	acoustic	source-event	source-event	source-event
6_Top_no_desc	Natural	source-event	source-event	source-event	source-event
6_Top_no_desc	Electronic	acoustic	source-event	source-event	source-event
6_Top_no_desc	Created for Purpose	subjective-state	acoustic	subjective-state	subjective-state
6_Top_no_desc	Vocalization	source-event	source-event	source-event	source-event
6_Top_no_desc	Animal noise	source-event	source-event	source-event	source-event
6_Top_no_desc	Phone ringer bells	source-event	source-event	source-event	source-event
6_Top_no_desc	Nature sounds	source-event	source-event	source-event	source-event
6_Top_no_desc	Things around you	source-event	source-event	source-event	source-event
6_Top_no_desc	object	source-event	source-event	source-event	source-event
6_Top_no_desc	animal	source-event	source-event	source-event	source-event
6_Top_no_desc	person	source-event	source-event	source-event	source-event
6_Top_no_desc	weather	source-event	source-event	source-event	source-event
6_Top_no_desc	music	source-event	acoustic	source-event	source-event
6_Top_no_desc	Animals	source-event	source-event	source-event	source-event
6_Top_no_desc	weather noise	source-event	source-event	source-event	source-event
6_Top_no_desc	Bang clink	source-event	acoustic	acoustic	acoustic
6_Top_no_desc	public speaking	source-event	source-event	source-event	source-event
6_Top_no_desc	vehicle noise	source-event	source-event	source-event	source-event
6_Top_no_desc	Bells and Music	source-event	source-event	source-event	source-event
6_Top_no_desc	Water and Weather	source-event	source-event	source-event	source-event
6_Top_no_desc	People	source-event	source-event	source-event	source-event
6_Top_no_desc	Vehicles and Sounds	source-event	source-event	source-event	source-event
6_Top_no_desc	Animals	source-event	source-event	source-event	source-event
6_Top_no_desc	Musical	source-event	acoustic	source-event	source-event
6_Top_no_desc	Animals 0x26 Humans	source-event	source-event	source-event	source-event
6_Top_no_desc	Background Noise	source-event	acoustic	source-event	source-event
6_Top_no_desc	Vehicles	source-event	source-event	source-event	source-event
6_Top_no_desc	Water	source-event	source-event	source-event	source-event
6_Top_no_desc	Machinery 0x26 objects	source-event	source-event	source-event	source-event
6_Top_no_desc	Animals	source-event	source-event	source-event	source-event
6_Top_no_desc	Bells 0x2C horns 0x26 music	source-event	source-event	source-event	source-event
6_Top_no_desc	People	source-event	source-event	source-event	source-event
6_Top_no_desc	Weather Nature	source-event	source-event	source-event	source-event
6_Top_no_desc	noise machine sounds	source-event	source-event	source-event	source-event
6_Top_no_desc	music	source-event	acoustic	source-event	source-event
6_Top_no_desc	everyday sounds	source-event	source-event	source-event	source-event
6_Top_no_desc	bells horns	source-event	source-event	source-event	source-event
6_Top_no_desc	human animal sounds	source-event	source-event	source-event	source-event
6_Top_no_desc	Natural Sounds	source-event	source-event	source-event	source-event
6_Top_no_desc	Mechanical sounds	acoustic	source-event	source-event	source-event
6_Top_no_desc	Human Instruments	source-event	source-event	source-event	source-event
6_Top_no_desc	Human Voice	source-event	source-event	source-event	source-event
6_Top_no_desc	Animal Sounds	source-event	source-event	source-event	source-event
6_Top_no_desc	Human activity	source-event	source-event	source-event	source-event
6_Top_no_desc	Animal	source-event	source-event	source-event	source-event
6_Top_no_desc	Vehicle	source-event	source-event	source-event	source-event
6_Top_no_desc	Weather environment	source-event	source-event	source-event	source-event
6_Top_no_desc	Musical instrument	source-event	acoustic	source-event	source-event
6_Top_no_desc	human speech	source-event	source-event	source-event	source-event
6_Top_no_desc	Nature	source-event	source-event	source-event	source-event
6_Top_no_desc	Animals	source-event	source-event	source-event	source-event
6_Top_no_desc	Ambience	acoustic	subjective-state	acoustic	acoustic
6_Top_no_desc	audio and recording	source-event	source-event	source-event	source-event
6_Top_no_desc	ring clicking	acoustic	source-event	acoustic	acoustic
6_Top_no_desc	water	source-event	source-event	source-event	source-event
6_Top_no_desc	machinery or motors	source-event	source-event	source-event	source-event
6_Top_no_desc	people	source-event	source-event	source-event	source-event
6_Top_no_desc	animals	source-event	source-event	source-event	source-event
6_Top_no_desc	transport sounds	source-event	source-event	source-event	source-event
6_Top_no_desc	background drones	source-event	acoustic	source-event	source-event
6_Top_no_desc	people and animals	source-event	source-event	source-event	source-event
6_Top_no_desc	h20 and gen nature	source-event	source-event	source-event	source-event
6_Top_no_desc	tools and devices	source-event	source-event	source-event	source-event
6_Top_no_desc	sharp	acoustic	acoustic	acoustic	acoustic
6_Top_no_desc	clang	source-event	acoustic	acoustic	acoustic
6_Top_no_desc	thrumming	acoustic	acoustic	acoustic	acoustic
6_Top_no_desc	tinkle	source-event	acoustic	acoustic	acoustic
6_Top_no_desc	vocal	source-event	source-event	source-event	source-event
6_Top_no_desc	Transport	source-event	source-event	source-event	source-event
6_Top_no_desc	Music	source-event	acoustic	source-event	source-event
6_Top_no_desc	Background noise	source-event	acoustic	source-event	source-event
6_Top_no_desc	Purposeful noise	subjective-state	acoustic	subjective-state	subjective-state
6_Top_no_desc	Accidental noise	subjective-state	source-event	subjective-state	subjective-state
Supplementary Table 9: The coding of each descriptive word from each study
