# Supplementary material for: Sound Categories: Category Formation and Evidence-Based Taxonomies
Source: Front Psychol. 2018 Jul 30;9:1277. doi: 10.3389/fpsyg.2018.01277 (PMC6077929; doi:10.3389/fpsyg.2018.01277)
Supplement: Supplementary file 10 [file Table_10.XLSX]

## Sheet: Sheet1
	Label	No label
Source	81.2	87.8
Acoustic	14.8	10
Subective	4	1.73
Supplementary Table 10: Proportions of word-types used to describe 'top level' soundscape sounds with and without text descriptors provided
