# Supplementary material for: Sound Categories: Category Formation and Evidence-Based Taxonomies
Source: Front Psychol. 2018 Jul 30;9:1277. doi: 10.3389/fpsyg.2018.01277 (PMC6077929; doi:10.3389/fpsyg.2018.01277)
Supplement: Supplementary file 11 [file Table_11.XLSX]

## Sheet: Sheet1
	B		SE	p
Subjetive v source	0.92	2.49	0.6	0.127
Acoustic v source	0.48	1.61	0.28	0.094
Acoustic v subjective	-0.44	0.64	0.65	0.5
Supplementary Table 11: Results of the multinomial logit regression model comparing ratios of word-types used when describing 'top level' soundscape sounds with text descriptors relative to without text descriptors
