# Supplementary material for: Sound Categories: Category Formation and Evidence-Based Taxonomies
Source: Front Psychol. 2018 Jul 30;9:1277. doi: 10.3389/fpsyg.2018.01277 (PMC6077929; doi:10.3389/fpsyg.2018.01277)
Supplement: Supplementary file 12 [file Table_12.XLSX]

## Sheet: vaCorr
Descriptive word	Warriner et al. (2013)	Valence	Arousal
aggressive	aggressive	3.08	5.87
alarm	alarm	3.86	6.85
angry	angry	2.53	6.2
annoying	annoying	3	5.55
assertive	assertive	5.37	5.55
awful	awful	2.28	4.86
bored	bored	2.95	3.65
defensive	defensive	4.65	4.28
distressed	distressed	3.38	6.28
excited	excited	8.11	6.43
friendly	friendly	7.84	4.27
frightened	frightened	2.45	5.61
funny	funny	7.59	5.38
harsh	harsh	3.44	5.63
howling	howl	5.29	5.6
hurt	hurt	2.45	4.72
lonely	lonely	2.67	4.37
nice	nice	6.95	3.53
playful	playful	7.63	5.89
sad	sad	2.1	3.49
scary	scary	3	5.35
screeching	screeching	3.5	6.05
shriek	shriek	3.45	5.37
snarl	snarl	2.45	5.85
soft	soft	7.13	3.04
strained	strain	3.71	4.78
threatening	threat	2.63	6.57
unsettled	restless	3.63	4.05
vicious	vicious	2.63	6.05
wail	wail	3.52	5.81
whining	whine	2.82	3.62
Supplementary Table 12: Valence and arousal scores for affect-judgments taken from Warriner et al. (2013). Note that the descriptive words 'howling', 'strained', 'threatening', and 'unsettled' were not included in Warriner et al. (2013) so the scores for 'howl', 'strain', 'threat', and 'restless' were used instead.
